# Supplementary material for: 2-{2-[(E)-(2-Benzoyl­hydrazin-1-yl­idene)meth­yl]phen­oxy}acetic acid
Source: Acta Crystallogr Sect E Struct Rep Online. 2012 Jun 30;68(Pt 7):o2260–1. doi: 10.1107/S1600536812028735 (PMC3394044; doi:10.1107/S1600536812028735)
Supplement: Supplementary file 1 [file e-68-o2260-sup1.cif]

##############################################################################
#                                                                            #
# This CIF contains the data in a paper accepted for publication in          #
# Acta Crystallographica Section E. It conforms to the requirements of       #
# Notes for Authors for Acta Crystallographica Section E, and has been       #
# peer reviewed under the auspices of the IUCr Commission on Journals.       #
#                                                                            #
# Full details of the Crystallographic Information File format               #
# are given in the paper "The Crystallographic Information File (CIF):       #
# a New Standard Archive File for Crystallography" by S. R. Hall, F. H.      #
# Allen and I. D. Brown [Acta Cryst. (1991), A47, 655-685].                  #
#                                                                            #
# The current version of the core CIF dictionary is obtainable from          #
# ftp://ftp.iucr.org/pub/cif_core.dic.                                       #
#                                                                            #
# Software is freely available for graphical display of the structure(s)     #
# in this CIF. For information consult the CIF software page                 #
# http://www.iucr.org/resources/cif/software.                                #
#                                                                            #
# This file may be used for bona fide research purposes within the           #
# scientific community so long as proper attribution is given to the journal # 
# article from which it was obtained.                                        #
#                                                                            #
##############################################################################
data_global
_audit_creation_method     'form.cif (version 2.0)'
_journal_data_validation_number     ?
_journal_date_recd_electronic     2012-06-21
_journal_date_accepted     2012-06-25
_journal_name_full     'Acta Crystallographica, Section E'
_journal_year     2012
_journal_volume     68
_journal_issue      7
_journal_page_first     o2260
_journal_page_last     o2261
_journal_paper_category     QO
_journal_paper_doi     10.1107/S1600536812028735
_journal_coeditor_code     HB6868
_publ_contact_author_name     'Prof. Fun, Hoong-Kun'
_publ_contact_author_address
;
      X-ray Crystallography Unit
      School of Physics
      Universiti Sains Malaysia
      11800 USM, Penang
      MALAYSIA
;
_publ_contact_author_email     'hkfun@usm.my'
_publ_contact_author_fax     '604 6579150'
_publ_contact_author_phone     '604 6533652'
_publ_section_title
;
2-{2-[(<i>E</i>)-(2-Benzoylhydrazin-1-ylidene)methyl]phenoxy}acetic acid
;
loop_
    _publ_author_name
    _publ_author_footnote
    _publ_author_address
    'Fun, Hoong-Kun'
;
Thomson Reuters ResearcherID: A-3561-2009.
;
;
X-ray Crystallography Unit
School of Physics
Universiti Sains Malaysia
11800 USM, Penang
Malaysia
;
    'Tze Shyang Chia' ?
;
X-ray Crystallography Unit
School of Physics
Universiti Sains Malaysia
11800 USM, Penang
Malaysia
;
    'Ahmed M. Alafeefy' ?
;
Department of Pharmaceutical Chemistry
College of Pharmacy
Salman Bin Abdulaziz University
PO Box 173
Alkharj 11942
Saudi Arabia
;
    'Hatem A. Abdel-Aziz' ?
;
Department of Pharmaceutical Chemistry
College of Pharmacy
King Saud University
PO Box 2457
Riyadh 11451
Saudi Arabia
;
data_I
_audit_creation_method     SHELXL-97
_chemical_name_systematic
;
2-{2-[(<i>E</i>)-(2-Benzoylhydrazin-1-ylidene)methyl]phenoxy}acetic acid
;
_chemical_name_common     ?
_chemical_formula_moiety     'C16 H14 N2 O4'
_chemical_formula_sum     'C16 H14 N2 O4'
_chemical_formula_iupac     'C16 H14 N2 O4'
_chemical_formula_weight     298.29
_chemical_melting_point     ?
_symmetry_cell_setting     monoclinic
_symmetry_space_group_name_H-M     'P 21/c'
_symmetry_space_group_name_Hall     '-P 2ybc'
loop_
    _symmetry_equiv_pos_as_xyz
    'x, y, z'
    '-x, y+1/2, -z+1/2'
    '-x, -y, -z'
    'x, -y-1/2, z-1/2'
_cell_length_a     12.2173(7)
_cell_length_b     7.8523(5)
_cell_length_c     15.6025(9)
_cell_angle_alpha     90.00
_cell_angle_beta     108.5770(10)
_cell_angle_gamma     90.00
_cell_volume     1418.82(15)
_cell_formula_units_Z     4
_cell_measurement_reflns_used     5671
_cell_measurement_theta_min     2.76
_cell_measurement_theta_max     30.07
_cell_measurement_temperature     100.0(10)
_exptl_crystal_description     'block'
_exptl_crystal_colour     'colourless'
_exptl_crystal_size_max     0.32
_exptl_crystal_size_mid     0.21
_exptl_crystal_size_min     0.14
_exptl_crystal_density_diffrn     1.396
_exptl_crystal_density_meas     ?
_exptl_crystal_density_method     'not measured'
_exptl_crystal_F_000     624
_exptl_absorpt_coefficient_mu     0.102
_exptl_absorpt_correction_type     multi-scan
_exptl_absorpt_process_details     '(<i>SADABS</i>; Bruker, 2009)'
_exptl_absorpt_correction_T_min     0.9685
_exptl_absorpt_correction_T_max     0.9857
_exptl_special_details
;
The crystal was placed in the cold stream of an Oxford Cryosystems Cobra
open-flow nitrogen cryostat (Cosier & Glazer, 1986) operating at 100.0 (1) K.
;
_diffrn_ambient_temperature     100
_diffrn_radiation_type     MoK\a
_diffrn_radiation_wavelength     0.71073
_diffrn_radiation_source     'fine-focus sealed tube'
_diffrn_radiation_monochromator     graphite
_diffrn_measurement_device_type     'Bruker APEX DUO CCD'
_diffrn_measurement_method     '\f and \w scans'
_diffrn_detector_area_resol_mean     ?
_diffrn_reflns_number     14301
_diffrn_reflns_av_R_equivalents     0.0244
_diffrn_reflns_av_sigmaI/netI     0.0258
_diffrn_reflns_theta_min     2.75
_diffrn_reflns_theta_max     30.13
_diffrn_reflns_theta_full     30.13
_diffrn_measured_fraction_theta_max     0.986
_diffrn_measured_fraction_theta_full     0.986
_diffrn_reflns_limit_h_min     -17
_diffrn_reflns_limit_h_max     16
_diffrn_reflns_limit_k_min     -11
_diffrn_reflns_limit_k_max     10
_diffrn_reflns_limit_l_min     -22
_diffrn_reflns_limit_l_max     22
_diffrn_standards_number     0
_diffrn_standards_interval_count     .
_diffrn_standards_interval_time     .
_diffrn_standards_decay_%     ?
_refine_special_details
;
Refinement of <i>F</i>^2^ against ALL reflections. The weighted <i>R</i>-factor
<i>wR</i> and goodness of fit <i>S</i> are based on <i>F</i>^2^, conventional
<i>R</i>-factors <i>R</i> are based on <i>F</i>, with <i>F</i> set to zero for
negative <i>F</i>^2^. The threshold expression of <i>F</i>^2^ >
\s(<i>F</i>^2^) is used only for calculating <i>R</i>-factors(gt) <i>etc</i>.
and is not relevant to the choice of reflections for refinement.
<i>R</i>-factors based on <i>F</i>^2^ are statistically about twice as large
as those based on <i>F</i>, and <i>R</i>- factors based on ALL data will be
even larger.
;
_reflns_number_total     4122
_reflns_number_gt     3463
_reflns_threshold_expression     I>2\s(I)
_refine_ls_structure_factor_coef     Fsqd
_refine_ls_matrix_type     full
_refine_ls_R_factor_all     0.0489
_refine_ls_R_factor_gt     0.0403
_refine_ls_wR_factor_gt     0.1163
_refine_ls_wR_factor_ref     0.1244
_refine_ls_goodness_of_fit_ref     1.073
_refine_ls_restrained_S_all     1.073
_refine_ls_number_reflns     4122
_refine_ls_number_parameters     203
_refine_ls_number_restraints     0
_refine_ls_hydrogen_treatment     mixed
_refine_ls_weighting_scheme     calc
_refine_ls_weighting_details
         'calc w=1/[\s^2^(Fo^2^)+(0.0673P)^2^+0.3940P] where P=(Fo^2^+2Fc^2^)/3'
_atom_sites_solution_hydrogens     geom
_atom_sites_solution_primary     direct
_atom_sites_solution_secondary     difmap
_refine_ls_shift/su_max     0.000
_refine_ls_shift/su_mean     0.000
_refine_diff_density_max     0.419
_refine_diff_density_min     -0.248
_refine_ls_extinction_method     none
_refine_ls_extinction_coef     ?
loop_
    _atom_type_symbol
    _atom_type_description
    _atom_type_scat_dispersion_real
    _atom_type_scat_dispersion_imag
    _atom_type_scat_source
    'C' 'C' 0.0033 0.0016
                         'International Tables Vol C Tables 4.2.6.8 and 6.1.1.4'
    'H' 'H' 0.0000 0.0000
                         'International Tables Vol C Tables 4.2.6.8 and 6.1.1.4'
    'N' 'N' 0.0061 0.0033
                         'International Tables Vol C Tables 4.2.6.8 and 6.1.1.4'
    'O' 'O' 0.0106 0.0060
                         'International Tables Vol C Tables 4.2.6.8 and 6.1.1.4'
_computing_data_collection     'APEX2 (Bruker, 2009)'
_computing_cell_refinement     'SAINT (Bruker, 2009)'
_computing_data_reduction     'SAINT (Bruker, 2009)'
_computing_structure_solution     'SHELXTL (Sheldrick, 2008)'
_computing_structure_refinement     'SHELXTL (Sheldrick, 2008)'
_computing_molecular_graphics     'SHELXTL (Sheldrick, 2008)'
_computing_publication_material
;
SHELXTL (Sheldrick, 2008 and PLATON (Spek, 2009)
;
loop_
    _atom_site_type_symbol
    _atom_site_label
    _atom_site_fract_x
    _atom_site_fract_y
    _atom_site_fract_z
    _atom_site_U_iso_or_equiv
    _atom_site_adp_type
    _atom_site_calc_flag
    _atom_site_refinement_flags
    _atom_site_occupancy
    _atom_site_symmetry_multiplicity
    _atom_site_disorder_assembly
    _atom_site_disorder_group
    O O1 0.70132(7) 0.06520(12) 0.21655(5) 0.0260(2) Uani d . 1 1 . .
    O O2 0.35596(7) 0.38508(10) -0.16701(5) 0.01834(17) Uani d . 1 1 . .
    O O3 0.48909(8) 0.40025(12) -0.26386(6) 0.0273(2) Uani d . 1 1 . .
    H H1O3 0.5341 0.4088 -0.2982 0.033 Uiso d R 1 1 . .
    O O4 0.35806(9) 0.53387(12) -0.37939(6) 0.0305(2) Uani d . 1 1 . .
    N N1 0.64695(7) 0.09189(11) 0.06501(6) 0.01427(18) Uani d . 1 1 . .
    N N2 0.55352(7) 0.18816(11) 0.06821(6) 0.01471(18) Uani d . 1 1 . .
    C C1 0.88465(10) -0.14596(14) 0.22331(7) 0.0202(2) Uani d . 1 1 . .
    H H1A 0.8587 -0.1404 0.2732 0.024 Uiso calc R 1 1 . .
    C C2 0.98417(10) -0.23668(15) 0.22871(9) 0.0262(2) Uani d . 1 1 . .
    H H2A 1.0239 -0.2935 0.2818 0.031 Uiso calc R 1 1 . .
    C C3 1.02450(10) -0.24288(17) 0.15531(10) 0.0304(3) Uani d . 1 1 . .
    H H3A 1.0920 -0.3018 0.1594 0.036 Uiso calc R 1 1 . .
    C C4 0.96375(11) -0.16065(17) 0.07552(10) 0.0299(3) Uani d . 1 1 . .
    H H4A 0.9907 -0.1654 0.0261 0.036 Uiso calc R 1 1 . .
    C C5 0.86271(10) -0.07092(15) 0.06869(8) 0.0221(2) Uani d . 1 1 . .
    H H5A 0.8220 -0.0170 0.0149 0.027 Uiso calc R 1 1 . .
    C C6 0.82339(9) -0.06286(13) 0.14308(7) 0.0162(2) Uani d . 1 1 . .
    C C7 0.71940(9) 0.03547(13) 0.14467(7) 0.01526(19) Uani d . 1 1 . .
    C C8 0.49302(8) 0.25514(13) -0.00687(6) 0.01392(19) Uani d . 1 1 . .
    H H8A 0.5128 0.2371 -0.0590 0.017 Uiso calc R 1 1 . .
    C C9 0.39275(8) 0.36004(13) -0.01025(6) 0.01350(19) Uani d . 1 1 . .
    C C10 0.36525(9) 0.40247(14) 0.06745(7) 0.0177(2) Uani d . 1 1 . .
    H H10A 0.4114 0.3619 0.1233 0.021 Uiso calc R 1 1 . .
    C C11 0.27065(10) 0.50378(15) 0.06311(7) 0.0220(2) Uani d . 1 1 . .
    H H11A 0.2542 0.5322 0.1156 0.026 Uiso calc R 1 1 . .
    C C12 0.20069(10) 0.56235(15) -0.02047(7) 0.0206(2) Uani d . 1 1 . .
    H H12A 0.1360 0.6278 -0.0239 0.025 Uiso calc R 1 1 . .
    C C13 0.22630(9) 0.52432(14) -0.09895(7) 0.0169(2) Uani d . 1 1 . .
    H H13A 0.1793 0.5643 -0.1546 0.020 Uiso calc R 1 1 . .
    C C14 0.32297(8) 0.42582(13) -0.09354(6) 0.01383(19) Uani d . 1 1 . .
    C C15 0.31286(9) 0.48856(14) -0.24511(7) 0.0180(2) Uani d . 1 1 . .
    H H15A 0.3096 0.6062 -0.2272 0.022 Uiso calc R 1 1 . .
    H H15B 0.2352 0.4528 -0.2792 0.022 Uiso calc R 1 1 . .
    C C16 0.38970(10) 0.47431(14) -0.30367(7) 0.0196(2) Uani d . 1 1 . .
    H H1N1 0.6582(14) 0.066(2) 0.0106(11) 0.030(4) Uiso d . 1 1 . .
loop_
    _atom_site_aniso_label
    _atom_site_aniso_U_11
    _atom_site_aniso_U_22
    _atom_site_aniso_U_33
    _atom_site_aniso_U_12
    _atom_site_aniso_U_13
    _atom_site_aniso_U_23
    O1 0.0283(4) 0.0379(5) 0.0125(3) 0.0126(4) 0.0072(3) 0.0028(3)
    O2 0.0218(4) 0.0241(4) 0.0112(3) 0.0062(3) 0.0082(3) 0.0036(3)
    O3 0.0275(4) 0.0309(5) 0.0311(4) 0.0042(4) 0.0200(4) 0.0053(4)
    O4 0.0533(6) 0.0261(4) 0.0172(4) 0.0037(4) 0.0184(4) 0.0046(3)
    N1 0.0150(4) 0.0165(4) 0.0117(4) 0.0012(3) 0.0048(3) -0.0007(3)
    N2 0.0143(4) 0.0158(4) 0.0141(4) 0.0005(3) 0.0046(3) -0.0013(3)
    C1 0.0198(5) 0.0167(5) 0.0203(5) 0.0007(4) 0.0010(4) -0.0014(4)
    C2 0.0198(5) 0.0185(5) 0.0328(6) 0.0023(4) -0.0023(4) -0.0009(4)
    C3 0.0182(5) 0.0232(6) 0.0491(8) 0.0042(4) 0.0097(5) -0.0008(5)
    C4 0.0269(6) 0.0282(6) 0.0414(7) 0.0040(5) 0.0202(5) -0.0003(5)
    C5 0.0216(5) 0.0227(5) 0.0247(5) 0.0018(4) 0.0111(4) 0.0008(4)
    C6 0.0143(4) 0.0145(4) 0.0187(5) -0.0008(4) 0.0037(4) -0.0016(4)
    C7 0.0160(4) 0.0160(4) 0.0138(4) -0.0006(4) 0.0047(3) -0.0003(3)
    C8 0.0153(4) 0.0142(4) 0.0128(4) -0.0021(3) 0.0051(3) -0.0007(3)
    C9 0.0147(4) 0.0133(4) 0.0127(4) -0.0022(3) 0.0047(3) -0.0007(3)
    C10 0.0218(5) 0.0194(5) 0.0122(4) 0.0003(4) 0.0055(4) 0.0000(4)
    C11 0.0273(5) 0.0247(5) 0.0170(5) 0.0037(4) 0.0114(4) -0.0021(4)
    C12 0.0206(5) 0.0225(5) 0.0214(5) 0.0044(4) 0.0103(4) -0.0003(4)
    C13 0.0164(4) 0.0188(5) 0.0157(4) 0.0015(4) 0.0051(4) 0.0018(4)
    C14 0.0159(4) 0.0152(4) 0.0115(4) -0.0017(3) 0.0059(3) -0.0007(3)
    C15 0.0187(5) 0.0234(5) 0.0120(4) 0.0017(4) 0.0050(4) 0.0040(4)
    C16 0.0289(6) 0.0170(5) 0.0160(4) -0.0020(4) 0.0117(4) -0.0007(4)
_geom_special_details
;
All e.s.d.'s (except the e.s.d. in the dihedral angle between two l.s. planes)
are estimated using the full covariance matrix. The cell e.s.d.'s are taken
into account individually in the estimation of e.s.d.'s in distances, angles
and torsion angles; correlations between e.s.d.'s in cell parameters are only
used when they are defined by crystal symmetry. An approximate (isotropic)
treatment of cell e.s.d.'s is used for estimating e.s.d.'s involving l.s.
planes.
;
loop_
    _geom_bond_atom_site_label_1
    _geom_bond_atom_site_label_2
    _geom_bond_site_symmetry_2
    _geom_bond_distance
    _geom_bond_publ_flag
    O1 C7 . 1.2325(12) ?
    O2 C14 . 1.3686(11) ?
    O2 C15 . 1.4191(12) ?
    O3 C16 . 1.3107(15) ?
    O3 H1O3 . 0.8843 ?
    O4 C16 . 1.2136(13) ?
    N1 C7 . 1.3504(13) ?
    N1 N2 . 1.3831(11) ?
    N1 H1N1 . 0.924(17) ?
    N2 C8 . 1.2821(13) ?
    C1 C2 . 1.3884(16) ?
    C1 C6 . 1.3985(15) ?
    C1 H1A . 0.9300 ?
    C2 C3 . 1.3843(19) ?
    C2 H2A . 0.9300 ?
    C3 C4 . 1.389(2) ?
    C3 H3A . 0.9300 ?
    C4 C5 . 1.3956(16) ?
    C4 H4A . 0.9300 ?
    C5 C6 . 1.3918(15) ?
    C5 H5A . 0.9300 ?
    C6 C7 . 1.4936(14) ?
    C8 C9 . 1.4631(14) ?
    C8 H8A . 0.9300 ?
    C9 C10 . 1.3975(13) ?
    C9 C14 . 1.4059(13) ?
    C10 C11 . 1.3869(15) ?
    C10 H10A . 0.9300 ?
    C11 C12 . 1.3901(16) ?
    C11 H11A . 0.9300 ?
    C12 C13 . 1.3895(14) ?
    C12 H12A . 0.9300 ?
    C13 C14 . 1.3916(14) ?
    C13 H13A . 0.9300 ?
    C15 C16 . 1.5084(14) ?
    C15 H15A . 0.9700 ?
    C15 H15B . 0.9700 ?
loop_
    _geom_angle_atom_site_label_1
    _geom_angle_atom_site_label_2
    _geom_angle_atom_site_label_3
    _geom_angle_site_symmetry_1
    _geom_angle_site_symmetry_3
    _geom_angle
    _geom_angle_publ_flag
    C14 O2 C15 . . 117.23(8) ?
    C16 O3 H1O3 . . 109.9 ?
    C7 N1 N2 . . 116.90(8) ?
    C7 N1 H1N1 . . 121.8(10) ?
    N2 N1 H1N1 . . 121.3(10) ?
    C8 N2 N1 . . 115.68(8) ?
    C2 C1 C6 . . 120.16(11) ?
    C2 C1 H1A . . 119.9 ?
    C6 C1 H1A . . 119.9 ?
    C3 C2 C1 . . 120.23(11) ?
    C3 C2 H2A . . 119.9 ?
    C1 C2 H2A . . 119.9 ?
    C2 C3 C4 . . 119.72(11) ?
    C2 C3 H3A . . 120.1 ?
    C4 C3 H3A . . 120.1 ?
    C3 C4 C5 . . 120.67(12) ?
    C3 C4 H4A . . 119.7 ?
    C5 C4 H4A . . 119.7 ?
    C6 C5 C4 . . 119.43(11) ?
    C6 C5 H5A . . 120.3 ?
    C4 C5 H5A . . 120.3 ?
    C5 C6 C1 . . 119.78(10) ?
    C5 C6 C7 . . 123.97(9) ?
    C1 C6 C7 . . 116.22(9) ?
    O1 C7 N1 . . 121.36(9) ?
    O1 C7 C6 . . 120.86(9) ?
    N1 C7 C6 . . 117.77(9) ?
    N2 C8 C9 . . 119.75(8) ?
    N2 C8 H8A . . 120.1 ?
    C9 C8 H8A . . 120.1 ?
    C10 C9 C14 . . 118.14(9) ?
    C10 C9 C8 . . 122.20(9) ?
    C14 C9 C8 . . 119.62(8) ?
    C11 C10 C9 . . 121.42(9) ?
    C11 C10 H10A . . 119.3 ?
    C9 C10 H10A . . 119.3 ?
    C10 C11 C12 . . 119.29(9) ?
    C10 C11 H11A . . 120.4 ?
    C12 C11 H11A . . 120.4 ?
    C13 C12 C11 . . 120.79(10) ?
    C13 C12 H12A . . 119.6 ?
    C11 C12 H12A . . 119.6 ?
    C12 C13 C14 . . 119.41(9) ?
    C12 C13 H13A . . 120.3 ?
    C14 C13 H13A . . 120.3 ?
    O2 C14 C13 . . 123.35(9) ?
    O2 C14 C9 . . 115.76(9) ?
    C13 C14 C9 . . 120.88(9) ?
    O2 C15 C16 . . 110.21(9) ?
    O2 C15 H15A . . 109.6 ?
    C16 C15 H15A . . 109.6 ?
    O2 C15 H15B . . 109.6 ?
    C16 C15 H15B . . 109.6 ?
    H15A C15 H15B . . 108.1 ?
    O4 C16 O3 . . 126.30(10) ?
    O4 C16 C15 . . 119.63(11) ?
    O3 C16 C15 . . 114.03(9) ?
loop_
    _geom_torsion_atom_site_label_1
    _geom_torsion_atom_site_label_2
    _geom_torsion_atom_site_label_3
    _geom_torsion_atom_site_label_4
    _geom_torsion_site_symmetry_1
    _geom_torsion_site_symmetry_2
    _geom_torsion_site_symmetry_3
    _geom_torsion_site_symmetry_4
    _geom_torsion
    _geom_torsion_publ_flag
    C7 N1 N2 C8 . . . . 172.93(9) ?
    C6 C1 C2 C3 . . . . 1.17(17) ?
    C1 C2 C3 C4 . . . . -1.25(19) ?
    C2 C3 C4 C5 . . . . 0.4(2) ?
    C3 C4 C5 C6 . . . . 0.59(19) ?
    C4 C5 C6 C1 . . . . -0.67(17) ?
    C4 C5 C6 C7 . . . . 177.28(11) ?
    C2 C1 C6 C5 . . . . -0.20(16) ?
    C2 C1 C6 C7 . . . . -178.31(10) ?
    N2 N1 C7 O1 . . . . 1.68(15) ?
    N2 N1 C7 C6 . . . . -177.63(8) ?
    C5 C6 C7 O1 . . . . -165.87(11) ?
    C1 C6 C7 O1 . . . . 12.14(15) ?
    C5 C6 C7 N1 . . . . 13.44(16) ?
    C1 C6 C7 N1 . . . . -168.54(9) ?
    N1 N2 C8 C9 . . . . -179.66(8) ?
    N2 C8 C9 C10 . . . . 5.46(15) ?
    N2 C8 C9 C14 . . . . -176.62(9) ?
    C14 C9 C10 C11 . . . . 1.25(16) ?
    C8 C9 C10 C11 . . . . 179.21(10) ?
    C9 C10 C11 C12 . . . . 0.95(17) ?
    C10 C11 C12 C13 . . . . -1.72(18) ?
    C11 C12 C13 C14 . . . . 0.25(17) ?
    C15 O2 C14 C13 . . . . 20.08(14) ?
    C15 O2 C14 C9 . . . . -160.56(9) ?
    C12 C13 C14 O2 . . . . -178.65(10) ?
    C12 C13 C14 C9 . . . . 2.02(16) ?
    C10 C9 C14 O2 . . . . 177.88(9) ?
    C8 C9 C14 O2 . . . . -0.13(14) ?
    C10 C9 C14 C13 . . . . -2.74(15) ?
    C8 C9 C14 C13 . . . . 179.25(9) ?
    C14 O2 C15 C16 . . . . 157.84(9) ?
    O2 C15 C16 O4 . . . . 169.40(10) ?
    O2 C15 C16 O3 . . . . -12.74(13) ?
loop_
    _geom_hbond_atom_site_label_D
    _geom_hbond_atom_site_label_H
    _geom_hbond_atom_site_label_A
    _geom_hbond_site_symmetry_A
    _geom_hbond_distance_DH
    _geom_hbond_distance_HA
    _geom_hbond_distance_DA
    _geom_hbond_angle_DHA
    _geom_hbond_publ_flag
    O3 H1O3 O1 4_565 0.88 1.99 2.7194(14) 139 yes
    O3 H1O3 N2 4_565 0.88 2.30 3.0464(12) 142 yes
    N1 H1N1 O4 2_644 0.925(17) 2.009(16) 2.9131(13) 165.4(16) yes
    C5 H5A O4 2_644 0.93 2.55 3.4058(16) 153 yes
    C11 H11A O1 2_655 0.93 2.51 3.3791(13) 155 yes
    C15 H15A O1 3_665 0.97 2.59 3.5434(15) 167 yes
_iucr_refine_instructions_details
;
TITL mo_h36_0m in P2(1)/c (100K)
CELL 0.71073  12.2173   7.8523  15.6025  90.000 108.577  90.000
ZERR    4.00   0.0007   0.0005   0.0009   0.000   0.001   0.000
LATT  1
SYMM -X, 0.5+Y, 0.5-Z
SFAC C H N O
UNIT 64 56 8 16
SIZE 0.142 0.206 0.316
L.S. 10
BOND $H
FMAP 2 2 60
ACTA
CONF
EQIV $1 x,1/2-y,-1/2+z
HTAB O3 N2_$1
PLAN 20
WGHT    0.067300    0.394000
FVAR       0.57271
O1    4    0.701319    0.065202    0.216552    11.00000    0.02829    0.03789 =
         0.01246    0.00281    0.00723    0.01257
O2    4    0.355964    0.385076   -0.167006    11.00000    0.02178    0.02408 =
         0.01124    0.00355    0.00818    0.00624
O3    4    0.489092    0.400255   -0.263860    11.00000    0.02745    0.03092 =
         0.03109    0.00529    0.01997    0.00417
AFIX   3
H1O3  2    0.534094    0.408762   -0.298222    11.00000   -1.20000
AFIX   0
O4    4    0.358061    0.533866   -0.379391    11.00000    0.05329    0.02612 =
         0.01724    0.00463    0.01843    0.00373
N1    3    0.646951    0.091894    0.065006    11.00000    0.01500    0.01652 =
         0.01170   -0.00073    0.00482    0.00124
N2    3    0.553523    0.188157    0.068211    11.00000    0.01430    0.01580 =
         0.01408   -0.00132    0.00460    0.00046
C1    1    0.884647   -0.145957    0.223305    11.00000    0.01978    0.01674 =
         0.02027   -0.00142    0.00100    0.00065
AFIX  43
H1A   2    0.858660   -0.140436    0.273153    11.00000   -1.20000
AFIX   0
C2    1    0.984170   -0.236679    0.228711    11.00000    0.01980    0.01853 =
         0.03285   -0.00092   -0.00225    0.00225
AFIX  43
H2A   2    1.023873   -0.293481    0.281826    11.00000   -1.20000
AFIX   0
C3    1    1.024504   -0.242876    0.155314    11.00000    0.01825    0.02319 =
         0.04907   -0.00079    0.00975    0.00421
AFIX  43
H3A   2    1.092000   -0.301849    0.159416    11.00000   -1.20000
AFIX   0
C4    1    0.963748   -0.160648    0.075515    11.00000    0.02687    0.02816 =
         0.04139   -0.00035    0.02020    0.00404
AFIX  43
H4A   2    0.990670   -0.165430    0.026126    11.00000   -1.20000
AFIX   0
C5    1    0.862714   -0.070924    0.068695    11.00000    0.02157    0.02266 =
         0.02468    0.00082    0.01111    0.00183
AFIX  43
H5A   2    0.822016   -0.016988    0.014913    11.00000   -1.20000
AFIX   0
C6    1    0.823387   -0.062860    0.143082    11.00000    0.01426    0.01446 =
         0.01872   -0.00160    0.00372   -0.00078
C7    1    0.719402    0.035475    0.144668    11.00000    0.01600    0.01595 =
         0.01377   -0.00034    0.00466   -0.00057
C8    1    0.493017    0.255140   -0.006872    11.00000    0.01527    0.01418 =
         0.01278   -0.00073    0.00513   -0.00209
AFIX  43
H8A   2    0.512785    0.237121   -0.058996    11.00000   -1.20000
AFIX   0
C9    1    0.392750    0.360038   -0.010246    11.00000    0.01474    0.01327 =
         0.01271   -0.00072    0.00470   -0.00224
C10   1    0.365250    0.402472    0.067454    11.00000    0.02177    0.01935 =
         0.01215   -0.00001    0.00553    0.00035
AFIX  43
H10A  2    0.411383    0.361899    0.123273    11.00000   -1.20000
AFIX   0
C11   1    0.270647    0.503783    0.063115    11.00000    0.02725    0.02471 =
         0.01699   -0.00211    0.01139    0.00368
AFIX  43
H11A  2    0.254184    0.532233    0.115564    11.00000   -1.20000
AFIX   0
C12   1    0.200693    0.562353   -0.020466    11.00000    0.02059    0.02247 =
         0.02144   -0.00033    0.01031    0.00436
AFIX  43
H12A  2    0.135980    0.627774   -0.023894    11.00000   -1.20000
AFIX   0
C13   1    0.226301    0.524321   -0.098950    11.00000    0.01640    0.01877 =
         0.01568    0.00175    0.00513    0.00154
AFIX  43
H13A  2    0.179262    0.564334   -0.154598    11.00000   -1.20000
AFIX   0
C14   1    0.322969    0.425818   -0.093539    11.00000    0.01592    0.01517 =
         0.01148   -0.00069    0.00588   -0.00171
C15   1    0.312856    0.488562   -0.245113    11.00000    0.01870    0.02345 =
         0.01196    0.00395    0.00500    0.00174
AFIX  23
H15A  2    0.309646    0.606248   -0.227168    11.00000   -1.20000
H15B  2    0.235161    0.452826   -0.279192    11.00000   -1.20000
AFIX   0
C16   1    0.389698    0.474314   -0.303674    11.00000    0.02892    0.01701 =
         0.01600   -0.00071    0.01168   -0.00200
H1N1  2    0.658206    0.065973    0.010633    11.00000    0.02963
HKLF 4
REM  mo_h36_0m in P2(1)/c (100K)
REM R1 =  0.0403 for   3463 Fo > 4sig(Fo)  and  0.0489 for all   4122 data
REM    203 parameters refined using      0 restraints
END
WGHT      0.0673      0.3940
REM Highest difference peak  0.419,  deepest hole -0.248,  1-sigma level  0.053
Q1    1   0.3533  0.4754 -0.2739  11.00000  0.05    0.42
Q2    1   0.4438  0.3016 -0.0070  11.00000  0.05    0.41
Q3    1   0.7719 -0.0152  0.1439  11.00000  0.05    0.40
Q4    1   0.2756  0.4849 -0.0964  11.00000  0.05    0.37
Q5    1   0.3196  0.4570  0.0596  11.00000  0.05    0.36
Q6    1   0.9401 -0.2240 -0.0531  11.00000  0.05    0.35
Q7    1   0.3664  0.3769  0.0235  11.00000  0.05    0.34
Q8    1   0.2178  0.5392 -0.0583  11.00000  0.05    0.34
Q9    1   0.3551  0.3799 -0.0509  11.00000  0.05    0.33
Q10   1   0.2431  0.5309  0.0212  11.00000  0.05    0.33
Q11   1   0.9347 -0.1836  0.2237  11.00000  0.05    0.33
Q12   1   0.8597 -0.1057  0.1831  11.00000  0.05    0.33
Q13   1   0.9183 -0.1165  0.0786  11.00000  0.05    0.32
Q14   1   0.8276 -0.0778  0.1000  11.00000  0.05    0.31
Q15   1   0.6797  0.0554  0.1032  11.00000  0.05    0.30
Q16   1   1.0029 -0.2172  0.1919  11.00000  0.05    0.28
Q17   1   0.5407  0.2566  0.0375  11.00000  0.05    0.28
Q18   1   0.5957  0.1432  0.0639  11.00000  0.05    0.26
Q19   1   0.5172  0.2192  0.0300  11.00000  0.05    0.22
Q20   1   0.3362  0.4018 -0.1340  11.00000  0.05    0.19
;
