# Supplementary material for: 2-{2-[(E)-(2-Benzoyl­hydrazin-1-yl­idene)meth­yl]phen­oxy}acetic acid
Source: Acta Crystallogr Sect E Struct Rep Online. 2012 Jun 30;68(Pt 7):o2260–1. doi: 10.1107/S1600536812028735 (PMC3394044; doi:10.1107/S1600536812028735)
Supplement: Supplementary file 2 [file e-68-o2260-Isup2.hkl]

# 
# h,k,l, Fc-squared, Fo-squared, sigma(Fo-squared) and status flag 
# 
data_I
_shelx_title ' mo_h36_0m in P2(1)/c (100K)' 
_shelx_refln_list_code          4 
_shelx_F_calc_maximum      172.24 
_exptl_crystal_F_000       624.00 
_reflns_d_resolution_high  0.7080 
 
loop_ 
 _symmetry_equiv_pos_as_xyz 
 'x, y, z' 
 '-x, y+1/2, -z+1/2' 
 '-x, -y, -z' 
 'x, -y-1/2, z-1/2' 
 
_cell_length_a    12.2173 
_cell_length_b     7.8523 
_cell_length_c    15.6025 
_cell_angle_alpha  90.000 
_cell_angle_beta  108.577 
_cell_angle_gamma  90.000 
 
_shelx_F_squared_multiplier     1.000 
 
loop_ 
 _refln_index_h 
 _refln_index_k 
 _refln_index_l 
 _refln_F_squared_calc 
 _refln_F_squared_meas 
 _refln_F_squared_sigma 
 _refln_observed_status 
   3   0   0     8353.06     8287.59    199.97 o 
   4   0   0       55.10       56.29      2.07 o 
   5   0   0       58.40       56.68      1.76 o 
   6   0   0     6282.27     6397.09     85.73 o 
   7   0   0      356.74      401.48      6.20 o 
   8   0   0     1031.36     1104.65     16.67 o 
   9   0   0       36.29       31.11      1.99 o 
  10   0   0       76.51       63.83      3.43 o 
  11   0   0        9.62       10.83      2.02 o 
  12   0   0      248.25      219.12      9.17 o 
  13   0   0      142.30      136.97      7.35 o 
  14   0   0       26.49       24.71      3.39 o 
  15   0   0      121.96      129.69      6.30 o 
  16   0   0        5.83        7.78      5.77 o 
   1   1   0      478.30      425.74     12.21 o 
   2   1   0       76.32       87.38      2.32 o 
   3   1   0     1659.68     1725.60     21.03 o 
   4   1   0       64.06       62.31      2.26 o 
   5   1   0     1031.52     1021.24     11.64 o 
   6   1   0      292.19      327.65      4.14 o 
   7   1   0      122.93      111.73      2.50 o 
   8   1   0       12.14       10.79      1.88 o 
   9   1   0      238.30      244.39      4.14 o 
  10   1   0        7.18       10.32      1.16 o 
  11   1   0      122.08      107.17      2.91 o 
  12   1   0       99.91      102.56      3.25 o 
  13   1   0      193.17      191.08      4.78 o 
  14   1   0       71.58       68.89      3.51 o 
  15   1   0        0.79       -1.82      1.82 o 
  16   1   0       23.93       18.16      3.23 o 
   0   2   0    14778.54    14617.68    367.44 o 
   1   2   0     4059.78     4059.91     57.68 o 
   2   2   0    29667.13    30424.57    521.10 o 
   3   2   0     1151.19     1206.08     17.78 o 
   4   2   0     1905.56     1972.23     35.86 o 
   5   2   0      326.63      307.51      4.39 o 
   6   2   0       26.44       25.12      1.26 o 
   7   2   0      195.00      228.31      3.59 o 
   8   2   0       77.99       68.53      4.10 o 
   9   2   0      146.73      149.52      2.97 o 
  10   2   0        8.36        7.23      1.04 o 
  11   2   0        9.59        8.38      1.03 o 
  12   2   0       54.24       53.55      3.52 o 
  13   2   0       35.41       37.48      3.21 o 
  14   2   0       17.34       14.15      2.51 o 
  15   2   0       22.77       21.10      6.75 o 
  16   2   0        0.05        0.22      2.67 o 
   1   3   0       10.29       16.97      2.05 o 
   2   3   0       34.17       25.86      2.07 o 
   3   3   0     3179.71     3345.92     40.69 o 
   4   3   0      344.30      420.11      5.80 o 
   5   3   0      413.49      465.96      6.93 o 
   6   3   0        6.18        1.34      0.54 o 
   7   3   0        1.16        2.79      0.69 o 
   8   3   0       10.62        7.03      1.14 o 
   9   3   0      205.52      230.27      5.03 o 
  10   3   0        5.14        3.46      1.19 o 
  11   3   0       16.83       18.74      2.22 o 
  12   3   0       29.27       27.32      2.73 o 
  13   3   0      100.93      115.03     10.32 o 
  14   3   0        9.69        6.70      2.33 o 
  15   3   0      212.12      227.66     10.15 o 
   0   4   0       26.15       33.39      0.99 o 
   1   4   0      376.91      389.96      6.48 o 
   2   4   0      159.57      145.84     13.52 o 
   3   4   0       75.83       73.92      1.76 o 
   4   4   0     3122.59     3318.11     40.69 o 
   5   4   0       13.35       19.13      1.16 o 
   6   4   0       25.98       29.14      1.67 o 
   7   4   0      401.72      418.24      9.88 o 
   8   4   0       43.26       43.91      3.55 o 
   9   4   0       12.05       11.59      1.46 o 
  10   4   0      181.68      181.76      4.66 o 
  11   4   0       20.35       24.05      2.13 o 
  12   4   0       35.09       32.56      2.90 o 
  13   4   0       47.95       54.16      3.82 o 
  14   4   0        0.00       -1.69      1.93 o 
  15   4   0        1.42       -1.76      2.08 o 
   1   5   0     1137.70     1143.72     21.25 o 
   2   5   0      213.92      197.69      3.28 o 
   3   5   0        4.25        5.82      0.63 o 
   4   5   0      484.87      458.38      9.39 o 
   5   5   0       30.90       36.84      2.23 o 
   6   5   0      243.20      254.66     10.39 o 
   7   5   0       97.29       94.22      6.23 o 
   8   5   0        0.20       -0.30      1.06 o 
   9   5   0       18.88       18.52      1.30 o 
  10   5   0        5.61        5.13      1.00 o 
  11   5   0      201.14      214.43      5.63 o 
  12   5   0       99.95      111.57      3.74 o 
  13   5   0      116.52      129.85      6.20 o 
  14   5   0        8.64        2.78      4.57 o 
   0   6   0      740.02      752.78     13.78 o 
   1   6   0       40.64       38.30      1.11 o 
   2   6   0       77.01       78.29      1.78 o 
   3   6   0        1.51        0.40      0.58 o 
   4   6   0       13.37       11.57      1.13 o 
   5   6   0       11.51       15.15      2.44 o 
   6   6   0     1871.64     1854.51     33.96 o 
   7   6   0      280.15      254.56     11.19 o 
   8   6   0       89.91       88.37      4.11 o 
   9   6   0       11.45       13.22      5.50 o 
  10   6   0       15.29       19.18      2.68 o 
  11   6   0        4.22        4.12      2.53 o 
  12   6   0       79.93      101.17      5.49 o 
  13   6   0       58.94       67.18      7.00 o 
   1   7   0      358.43      368.24      7.75 o 
   2   7   0      331.80      328.49      6.25 o 
   3   7   0        8.24        8.16      1.05 o 
   4   7   0       16.96       18.44      1.71 o 
   5   7   0        8.76        9.31      2.20 o 
   6   7   0       23.29       22.73      2.24 o 
   7   7   0        0.76       -1.87      1.87 o 
   8   7   0      217.40      197.57     10.35 o 
   9   7   0       66.36       57.13      3.79 o 
  10   7   0       66.14       64.39      5.18 o 
  11   7   0        0.90        3.61      1.89 o 
  12   7   0       11.57        7.88      3.80 o 
   0   8   0       36.80       37.13      3.08 o 
   1   8   0       15.83       19.03      1.73 o 
   2   8   0      209.10      221.72      5.69 o 
   3   8   0      221.78      226.39      6.87 o 
   4   8   0       44.15       48.36      2.73 o 
   5   8   0        0.41        1.87      1.21 o 
   6   8   0        0.04        0.10      1.14 o 
   7   8   0       67.88       68.27      6.79 o 
   8   8   0      627.26      616.93     22.05 o 
   9   8   0       27.10       24.61      2.95 o 
  10   8   0       41.35       40.04      3.76 o 
  11   8   0       15.61        8.88      2.52 o 
   1   9   0        2.38        2.99      1.23 o 
   2   9   0       57.33       55.38      2.86 o 
   3   9   0      275.92      262.83      6.89 o 
   4   9   0       34.00       29.51      2.46 o 
   5   9   0        4.64        7.44      1.61 o 
   6   9   0        0.04        2.27      1.43 o 
   7   9   0       16.89       19.75      4.16 o 
   8   9   0        0.22       -2.44      2.44 o 
   9   9   0        6.53        2.30      1.80 o 
   0  10   0       77.78       71.34      4.87 o 
   1  10   0      228.07      227.01      6.46 o 
   2  10   0       26.29       25.78      3.38 o 
   3  10   0       28.65       26.86      2.50 o 
   4  10   0       17.92       16.19      2.11 o 
   5  10   0       24.71       23.54      2.54 o 
   6  10   0        5.60        4.31      1.62 o 
   1  11   0       41.73       42.28      3.18 o 
 -16   1   1        2.47       -2.15      2.29 o 
 -15   1   1       36.81       41.60      2.62 o 
 -14   1   1       27.01       25.69      2.87 o 
 -13   1   1       13.40       16.73      3.33 o 
 -12   1   1      390.76      361.98      6.78 o 
 -11   1   1       22.18       17.21      1.42 o 
 -10   1   1       37.13       39.68      1.73 o 
  -9   1   1        2.27        3.29      0.73 o 
  -8   1   1     1012.69     1085.66     11.82 o 
  -7   1   1      324.91      358.61      4.63 o 
  -6   1   1     4025.92     4241.66     41.66 o 
  -5   1   1     1252.31     1284.34     13.24 o 
  -4   1   1      941.74      988.13     12.42 o 
  -3   1   1      371.08      402.54     15.52 o 
  -2   1   1      551.64      550.34      8.33 o 
  -1   1   1      143.27      131.65      4.35 o 
   0   1   1       36.75       24.85      1.43 o 
   1   1   1      204.84      238.79      3.80 o 
   2   1   1    11474.18    11612.10    162.85 o 
   3   1   1      268.32      312.43     17.45 o 
   4   1   1      351.84      370.73      7.63 o 
   5   1   1       18.69       17.84      0.92 o 
   6   1   1      303.57      293.69      4.18 o 
   7   1   1      209.01      211.40      3.81 o 
   8   1   1      802.66      848.35      9.59 o 
   9   1   1      106.85      125.91      3.18 o 
  10   1   1      392.18      382.28      6.60 o 
  11   1   1       61.45       54.42      3.40 o 
  12   1   1      252.70      246.34      4.82 o 
  13   1   1      179.96      169.40      4.79 o 
  14   1   1        0.76        2.05      1.74 o 
  15   1   1       11.51       10.72      2.49 o 
  16   1   1       19.33       18.63      5.03 o 
 -16   2   1        4.63        3.03      2.78 o 
 -15   2   1        0.05       -0.95      1.87 o 
 -14   2   1      212.35      214.37      6.68 o 
 -13   2   1        4.69        9.31      2.05 o 
 -12   2   1       91.02      101.15      4.24 o 
 -11   2   1       46.16       44.29      3.21 o 
 -10   2   1       63.22       64.36      3.82 o 
  -9   2   1        2.00        4.00      1.06 o 
  -8   2   1      380.13      393.95      5.47 o 
  -7   2   1      421.37      408.67      5.97 o 
  -6   2   1      604.50      614.58      7.26 o 
  -5   2   1     3688.02     3960.08     43.30 o 
  -4   2   1     2701.41     2799.96     48.87 o 
  -3   2   1     4252.95     4392.12    101.48 o 
  -2   2   1    15816.34    15667.94    810.24 o 
  -1   2   1     2930.99     2961.74     51.40 o 
   0   2   1     1410.20     1410.64     24.91 o 
   1   2   1    14588.77    14510.46    176.51 o 
   2   2   1    14569.80    15241.52    261.77 o 
   3   2   1        4.67       -0.04      0.92 o 
   4   2   1        0.32        0.99      0.70 o 
   5   2   1       16.51       17.18      0.93 o 
   6   2   1       54.56       47.15      1.06 o 
   7   2   1       51.25       61.72      1.48 o 
   8   2   1      193.48      202.00      3.62 o 
   9   2   1      232.53      243.28      4.25 o 
  10   2   1      149.88      150.34      3.53 o 
  11   2   1       59.73       50.67      2.21 o 
  12   2   1        6.96        4.39      1.74 o 
  13   2   1       37.29       32.15      3.09 o 
  14   2   1       14.42       13.43      2.86 o 
  15   2   1        1.21       -0.51      3.02 o 
 -15   3   1       37.50       39.08      3.61 o 
 -14   3   1       61.04       58.12      4.02 o 
 -13   3   1       31.39       32.92      3.03 o 
 -12   3   1        2.85        3.93      1.66 o 
 -11   3   1       68.65       75.73      3.63 o 
 -10   3   1      713.59      616.48     10.37 o 
  -9   3   1      242.31      231.94      5.02 o 
  -8   3   1       31.77       29.13      2.02 o 
  -7   3   1      176.84      179.49      5.87 o 
  -6   3   1      444.80      450.57      7.02 o 
  -5   3   1        0.30        3.83      4.47 o 
  -4   3   1     2902.02     3139.67     37.86 o 
  -3   3   1     2395.55     2532.40     35.92 o 
  -1   3   1       23.93       33.19      1.51 o 
   0   3   1       57.00       58.57     11.38 o 
   1   3   1     1984.04     2106.62     25.67 o 
   2   3   1       32.53       36.69      0.98 o 
   3   3   1      214.63      229.50      8.25 o 
   4   3   1     2089.57     2320.39     29.14 o 
   5   3   1       48.51       63.25      1.76 o 
   6   3   1        0.40       -0.08      0.53 o 
   7   3   1        6.36        6.67      1.12 o 
   8   3   1      413.13      421.85      7.30 o 
   9   3   1      263.01      271.47      9.79 o 
  10   3   1       61.29       60.33      2.88 o 
  11   3   1       21.49       20.25      4.03 o 
  12   3   1       80.62       77.96      4.06 o 
  13   3   1        5.35        8.43      2.08 o 
  14   3   1       36.53       30.38      3.23 o 
  15   3   1      153.20      151.05      7.12 o 
 -15   4   1       16.97       15.77      9.14 o 
 -14   4   1        0.48        1.91      3.66 o 
 -13   4   1        0.30        1.84      1.61 o 
 -12   4   1        2.64        3.79      1.57 o 
 -11   4   1      144.94      143.02      4.22 o 
 -10   4   1      178.71      180.44      4.57 o 
  -9   4   1       14.49       12.93      1.47 o 
  -8   4   1        0.34       -0.55      1.04 o 
  -7   4   1       71.27       76.04      2.66 o 
  -6   4   1      231.00      251.73      4.78 o 
  -5   4   1     2499.57     2556.74     66.44 o 
  -4   4   1     5485.94     5692.34     78.57 o 
  -2   4   1     1577.53     1118.04     30.66 o 
  -1   4   1      166.69      163.60      3.32 o 
   0   4   1     1072.81     1058.52     15.73 o 
   1   4   1      210.48      198.37      5.20 o 
   2   4   1     1429.89     1429.40     16.31 o 
   3   4   1      808.34      890.91     13.36 o 
   4   4   1     1496.74     1614.43     20.48 o 
   5   4   1      106.12       85.32      5.73 o 
   6   4   1       11.91       12.07      0.98 o 
   7   4   1       41.19       42.31      2.22 o 
   8   4   1       67.16       60.81      2.52 o 
   9   4   1      218.56      223.58      5.10 o 
  10   4   1      254.60      271.97      5.97 o 
  11   4   1       21.63       21.33      2.06 o 
  12   4   1       80.90       73.08      8.27 o 
  13   4   1        7.70       11.79      2.77 o 
  14   4   1        2.30        2.26      2.34 o 
 -14   5   1        0.87        2.16      1.49 o 
 -13   5   1        1.50        4.40      1.40 o 
 -12   5   1      193.40      202.60      5.23 o 
 -11   5   1       53.03       48.75      2.54 o 
 -10   5   1        9.58        8.48      1.20 o 
  -9   5   1       11.19       11.01      1.12 o 
  -8   5   1       12.49        3.39      1.26 o 
  -7   5   1       80.13       90.28      3.69 o 
  -6   5   1       71.45       71.78      4.44 o 
  -5   5   1        3.28        4.67      0.69 o 
  -4   5   1       89.81       95.30      2.19 o 
  -2   5   1      179.62      194.22      4.16 o 
  -1   5   1       19.85       21.22      1.28 o 
   0   5   1      213.34      221.65      3.04 o 
   1   5   1      694.17      723.86      8.60 o 
   2   5   1      252.04      272.58      3.59 o 
   3   5   1      276.30      322.52      6.68 o 
   4   5   1      205.06      207.66      5.89 o 
   5   5   1      576.38      629.89     12.99 o 
   6   5   1       10.33        6.24      2.45 o 
   7   5   1        3.96        0.87      1.69 o 
   8   5   1      124.61      117.00      4.75 o 
   9   5   1      117.27      111.77      4.95 o 
  10   5   1       16.55       12.88      1.31 o 
  11   5   1        4.11        1.71      1.00 o 
  12   5   1        0.08        3.22      2.59 o 
  13   5   1       22.40       23.33      3.37 o 
  14   5   1       91.62       96.36      5.98 o 
 -13   6   1       13.03       12.86      3.54 o 
 -12   6   1       15.16       10.25      2.44 o 
 -11   6   1       42.37       44.39      3.94 o 
 -10   6   1      165.48      175.42      6.52 o 
  -9   6   1        3.37        3.05      1.61 o 
  -8   6   1       44.04       45.55      3.54 o 
  -7   6   1      885.78      873.82     26.64 o 
  -6   6   1     1347.54     1340.77     37.14 o 
  -5   6   1       11.50       12.41      1.44 o 
  -4   6   1      124.33      110.42      2.31 o 
  -3   6   1       35.03       38.98      4.16 o 
  -2   6   1      140.27      157.89      4.89 o 
  -1   6   1      134.72      168.06      8.36 o 
   0   6   1        3.62        3.11      0.63 o 
   1   6   1      156.83      161.73      2.68 o 
   2   6   1       20.00       21.96      1.22 o 
   3   6   1       20.68       25.83      1.58 o 
   4   6   1      148.85      167.54      4.81 o 
   5   6   1      717.08      730.40     14.90 o 
   6   6   1       18.94       19.56      3.76 o 
   7   6   1       93.35       98.73      6.71 o 
   8   6   1       82.08       83.59      6.60 o 
   9   6   1        6.01        6.43      1.81 o 
  10   6   1       43.71       50.51      3.99 o 
  11   6   1        1.06        0.54      2.36 o 
  12   6   1      127.51      127.64      6.28 o 
  13   6   1       20.74       13.44      3.80 o 
 -12   7   1        5.56       10.11      3.22 o 
 -11   7   1       28.02       30.58      3.39 o 
 -10   7   1        2.52        3.05      1.75 o 
  -9   7   1       10.95        8.74      3.11 o 
  -8   7   1       24.79       21.22      2.40 o 
  -7   7   1        1.82        2.04      2.22 o 
  -6   7   1       81.01       67.79      3.18 o 
  -5   7   1       92.33       92.81      3.43 o 
  -4   7   1       40.82       43.32      2.14 o 
  -3   7   1        1.25        0.76      0.84 o 
  -2   7   1       62.16       62.91      3.19 o 
  -1   7   1      302.01      285.68      4.59 o 
   0   7   1      175.99      165.25      3.85 o 
   1   7   1       49.60       62.69      2.50 o 
   2   7   1      220.79      217.65      5.48 o 
   3   7   1       32.51       29.95      2.12 o 
   4   7   1       43.51       44.92      2.64 o 
   5   7   1       11.84       13.42      1.83 o 
   6   7   1        8.31        7.23      1.65 o 
   7   7   1      292.05      260.40     11.71 o 
   8   7   1      120.86      112.71      7.75 o 
   9   7   1       87.04       99.19      4.80 o 
  10   7   1       92.39      104.65      5.23 o 
  11   7   1        9.32       12.91      2.66 o 
  12   7   1        5.33        7.32      3.90 o 
 -11   8   1       15.90       20.21      3.51 o 
 -10   8   1        1.05        0.98      2.55 o 
  -9   8   1      225.63      206.70     13.20 o 
  -8   8   1       18.83       15.26      3.63 o 
  -7   8   1       63.45       75.32      6.28 o 
  -6   8   1      215.69      216.80      6.25 o 
  -5   8   1       64.37       70.66      4.24 o 
  -4   8   1        3.95        4.27      1.17 o 
  -3   8   1       47.49       53.59      2.45 o 
  -2   8   1        0.91        1.05      0.84 o 
  -1   8   1       18.06       22.51      1.78 o 
   0   8   1       35.74       33.31      2.18 o 
   1   8   1      123.02      127.74      4.06 o 
   2   8   1       39.73       37.31      2.46 o 
   3   8   1      106.75      104.70      4.15 o 
   4   8   1       65.19       66.70      3.23 o 
   5   8   1       27.42       23.02      2.32 o 
   6   8   1       36.48       32.66      2.83 o 
   7   8   1      332.63      319.34     13.70 o 
   8   8   1      179.49      168.49      9.97 o 
   9   8   1        0.47       -0.92      1.57 o 
  10   8   1       66.43       80.16      5.00 o 
  11   8   1        0.64        2.43      2.34 o 
  -9   9   1       24.49       23.56      2.91 o 
  -8   9   1       21.53       21.33      2.60 o 
  -7   9   1        8.24        5.87      3.17 o 
  -6   9   1       18.39       17.99      2.12 o 
  -5   9   1        0.05       -0.66      1.67 o 
  -4   9   1        6.44        6.07      1.39 o 
  -3   9   1        0.26        0.17      1.08 o 
  -2   9   1        0.25       -1.02      1.02 o 
  -1   9   1      129.42      141.92      4.48 o 
   0   9   1      148.81      148.90      6.45 o 
   1   9   1       77.40       76.85      3.39 o 
   2   9   1        0.01        0.20      1.19 o 
   3   9   1        4.86        2.56      1.41 o 
   4   9   1        0.48        0.93      1.28 o 
   5   9   1       28.14       24.39      4.59 o 
   6   9   1       26.93       26.85      2.72 o 
   7   9   1       87.20       95.53      7.37 o 
   8   9   1       33.65       43.27      6.01 o 
   9   9   1       51.85       46.15      4.06 o 
  -7  10   1        0.03       -2.45      2.45 o 
  -6  10   1        6.72        7.22      3.16 o 
  -5  10   1        8.14        7.73      1.66 o 
  -4  10   1       64.91       67.99      3.43 o 
  -3  10   1        0.04       -0.20      1.21 o 
  -2  10   1        4.25        4.11      1.62 o 
  -1  10   1        1.42        1.60      1.40 o 
   0  10   1        0.70        1.39      1.33 o 
   1  10   1       24.99       27.70      2.52 o 
   2  10   1       98.55       93.38      4.05 o 
   3  10   1       25.15       23.70      2.52 o 
   4  10   1       22.92       27.38      8.18 o 
   5  10   1       19.43       16.50      2.31 o 
   6  10   1       18.50       21.78      3.98 o 
  -1  11   1       15.17       17.45      2.37 o 
   0  11   1        3.84        3.48      2.54 o 
   1  11   1       50.04       52.45      7.24 o 
 -16   0   2        8.54        0.50      4.53 o 
 -15   0   2       99.57       80.18      4.97 o 
 -14   0   2       42.30       39.62      4.02 o 
 -13   0   2        0.13        0.21      2.01 o 
 -12   0   2       26.79       33.91      3.72 o 
 -11   0   2      104.50      117.25      5.27 o 
 -10   0   2     1400.00     1415.81     26.26 o 
  -9   0   2       39.12       44.60      4.45 o 
  -8   0   2       84.67       32.57      2.99 o 
  -7   0   2     3858.25     3932.75     66.14 o 
  -6   0   2       10.83        4.73      0.97 o 
  -5   0   2     3500.31     3545.96     59.16 o 
  -4   0   2      327.76      308.03      6.21 o 
  -3   0   2      465.12      495.75      7.65 o 
  -2   0   2     1458.53     1378.29     35.87 o 
  -1   0   2    16370.17    15658.44    392.50 o 
   0   0   2        0.00        2.06      0.56 o 
   1   0   2     3973.97     3902.48     97.74 o 
   2   0   2      121.40      145.87      4.68 o 
   3   0   2     2670.64     2627.14     35.56 o 
   4   0   2      496.77      527.27      8.16 o 
   5   0   2     1066.83     1065.78     15.64 o 
   6   0   2     1295.19     1355.42     17.22 o 
   7   0   2       65.39       60.73      2.02 o 
   8   0   2       49.60       54.34      2.30 o 
   9   0   2       54.10       59.52      2.74 o 
  10   0   2       94.85       95.64      4.23 o 
  11   0   2        6.78       11.74      1.99 o 
  12   0   2        0.00       -2.05      2.05 o 
  13   0   2      190.55      177.82      8.65 o 
  14   0   2       53.69       50.41      5.34 o 
  15   0   2       33.96       40.10      5.36 o 
 -16   1   2        7.83        7.45      2.67 o 
 -15   1   2        3.81        5.66      2.42 o 
 -14   1   2       72.49       72.74      2.88 o 
 -13   1   2        9.86       12.46      2.23 o 
 -12   1   2      137.78      124.62      3.53 o 
 -11   1   2       11.29       10.08      1.34 o 
 -10   1   2       17.86       17.29      1.34 o 
  -9   1   2       77.03       71.57      1.98 o 
  -8   1   2     1079.02     1134.66     11.37 o 
  -7   1   2       47.10       48.86      1.39 o 
  -6   1   2     1115.69     1267.54     13.26 o 
  -5   1   2      153.80      144.32      2.78 o 
  -4   1   2      406.52      229.78      8.27 o 
  -3   1   2      434.49      465.75      7.69 o 
  -2   1   2       71.89       65.79      3.58 o 
  -1   1   2     2963.16     3015.49     75.67 o 
   0   1   2     1317.01     1023.85     26.73 o 
   1   1   2     4861.93     4726.59     57.45 o 
   2   1   2      997.24     1018.46     15.10 o 
   3   1   2     1340.52     1355.48     19.55 o 
   4   1   2      373.20      431.07      7.00 o 
   5   1   2       16.72       23.32      1.35 o 
   6   1   2      201.11      181.33      2.77 o 
   7   1   2        4.03        8.41      1.37 o 
   8   1   2      111.98       98.63      2.25 o 
   9   1   2       22.10       25.16      1.52 o 
  10   1   2       48.70       46.76      2.31 o 
  11   1   2      113.03      114.37      3.35 o 
  12   1   2      300.40      311.34      6.09 o 
  13   1   2       68.56       69.62      3.08 o 
  14   1   2       37.36       36.22      2.91 o 
  15   1   2        0.10       -0.69      1.74 o 
 -16   2   2       16.88       11.52      3.72 o 
 -15   2   2        9.26       12.04      2.37 o 
 -14   2   2        3.08        1.76      1.73 o 
 -13   2   2      124.33      105.99      4.42 o 
 -12   2   2        4.70        5.56      1.70 o 
 -11   2   2       76.30       82.32      3.61 o 
 -10   2   2      581.04      561.31      9.26 o 
  -9   2   2      855.49      877.55     15.12 o 
  -8   2   2       43.31       42.42      1.66 o 
  -7   2   2      210.84      191.32      3.19 o 
  -6   2   2        2.56        0.40      0.50 o 
  -5   2   2     1856.94     2033.34     29.69 o 
  -4   2   2      151.49      133.80      3.40 o 
  -3   2   2     2370.14     2370.86     33.66 o 
  -2   2   2     4079.50     4366.09     59.98 o 
   0   2   2      303.73      289.86      5.67 o 
   3   2   2      578.96      584.20     18.04 o 
   4   2   2        5.04        4.61      1.12 o 
   5   2   2     1041.40     1073.04     12.30 o 
   6   2   2       77.56       81.38      1.95 o 
   7   2   2      283.72      273.27      3.91 o 
   8   2   2      225.56      239.10      3.74 o 
   9   2   2       78.82       81.11      2.42 o 
  10   2   2        9.11        4.61      1.31 o 
  11   2   2      252.86      258.41      5.21 o 
  12   2   2       32.00       31.40      2.02 o 
  13   2   2       13.47       13.32      2.33 o 
  14   2   2       28.28       20.76      3.64 o 
  15   2   2      183.07      206.85      8.62 o 
 -16   3   2      287.87      298.65      8.62 o 
 -15   3   2        0.40        1.78      1.87 o 
 -14   3   2       32.60       33.51      3.20 o 
 -13   3   2       12.81       12.36      2.19 o 
 -12   3   2       18.97       23.79      2.48 o 
 -11   3   2        3.47       -1.73      1.73 o 
 -10   3   2       12.31       32.47      2.18 o 
  -9   3   2        2.90        6.19      1.04 o 
  -8   3   2      283.17      275.83      4.69 o 
  -7   3   2        2.28        4.90      0.95 o 
  -6   3   2       87.21       88.15      3.91 o 
  -5   3   2        2.63        0.81      0.56 o 
  -4   3   2      325.39      369.14      5.26 o 
  -3   3   2      382.40      428.33      9.04 o 
   0   3   2       34.28       22.42      1.71 o 
   1   3   2        0.02        0.80      0.45 o 
   2   3   2       10.54        2.86      1.15 o 
   3   3   2      125.63      147.09      3.40 o 
   4   3   2     2604.85     2520.86    183.42 o 
   5   3   2       71.25       55.49      3.34 o 
   6   3   2      729.07      674.99     11.43 o 
   7   3   2        5.33        8.30      1.12 o 
   8   3   2     1136.50     1109.30     15.68 o 
   9   3   2      125.49      122.41      5.03 o 
  10   3   2      263.32      261.63      5.85 o 
  11   3   2        2.58        3.32      1.53 o 
  12   3   2       93.99      104.82      4.54 o 
  13   3   2       22.95       26.21      2.94 o 
  14   3   2      395.46      447.19     15.83 o 
  15   3   2       76.46       79.28      5.93 o 
 -15   4   2       11.39       20.65      4.80 o 
 -14   4   2       48.19       52.37      3.86 o 
 -13   4   2      168.51      170.81      5.74 o 
 -12   4   2      343.00      363.21      8.60 o 
 -11   4   2        0.74        3.49      1.58 o 
 -10   4   2        1.60        1.76      0.98 o 
  -9   4   2      141.32      133.16      4.11 o 
  -8   4   2      136.79      113.58      3.02 o 
  -7   4   2       96.84       90.14      2.11 o 
  -6   4   2      273.55      278.37      3.71 o 
  -5   4   2     3458.03     3669.53     52.42 o 
  -4   4   2     2116.52     2302.84     28.46 o 
  -3   4   2     1069.45     1145.11     21.69 o 
  -2   4   2      401.32      381.16     35.17 o 
  -1   4   2       47.88       59.55      2.42 o 
   0   4   2       21.36       23.96      1.21 o 
   1   4   2     1753.03     1712.11     19.10 o 
   2   4   2      582.14      580.18      8.14 o 
   3   4   2     5665.38     5983.06    104.42 o 
   4   4   2        0.93        3.08      0.94 o 
   6   4   2      141.38      149.82      3.60 o 
   7   4   2      317.43      304.03     12.30 o 
   8   4   2       60.24       60.20      2.63 o 
   9   4   2      322.29      325.49      6.48 o 
  10   4   2        1.69        1.69      2.22 o 
  11   4   2        0.54        0.03      2.11 o 
  12   4   2       27.62       30.56      3.71 o 
  13   4   2      310.43      346.10     10.67 o 
  14   4   2      153.62      177.25      7.59 o 
 -15   5   2        5.17        4.37      1.82 o 
 -14   5   2       72.18       79.43      4.50 o 
 -13   5   2       16.92       15.00      1.88 o 
 -12   5   2       94.31       86.03      3.42 o 
 -11   5   2        3.67        4.40      1.19 o 
 -10   5   2        5.98        6.33      1.11 o 
  -9   5   2       75.39       59.31      4.21 o 
  -8   5   2      117.75       77.10      2.17 o 
  -7   5   2       47.70       50.25      2.78 o 
  -6   5   2      306.84      314.66      8.15 o 
  -5   5   2        2.36        0.41      0.71 o 
  -4   5   2       18.94       26.50      2.20 o 
  -2   5   2      441.50      501.84     11.30 o 
  -1   5   2        7.48        5.17      0.78 o 
   0   5   2       18.44       22.13      0.74 o 
   1   5   2        3.34        5.05      0.55 o 
   2   5   2       13.77       12.66      0.81 o 
   3   5   2       26.12       26.43      1.59 o 
   4   5   2      369.15      175.26      7.38 o 
   5   5   2      110.41      114.65     11.58 o 
   6   5   2     2613.45     2475.12     63.91 o 
   7   5   2        5.29        1.40      1.98 o 
   8   5   2       12.54       13.44      3.72 o 
   9   5   2        0.31       -0.20      2.12 o 
  10   5   2       44.96       42.38      3.78 o 
  11   5   2       28.60       29.17      1.96 o 
  12   5   2       66.88       77.69      6.53 o 
  13   5   2       38.15       37.65      8.08 o 
  14   5   2        6.30        1.88      2.93 o 
 -14   6   2      108.32      111.23      8.10 o 
 -13   6   2       25.97       23.67      4.30 o 
 -12   6   2        1.91        0.21      1.62 o 
 -11   6   2        0.40        2.07      1.62 o 
 -10   6   2       88.54       88.14      6.37 o 
  -9   6   2      155.62      141.22      5.36 o 
  -8   6   2       15.02       15.71      2.03 o 
  -7   6   2      241.90      257.22      6.88 o 
  -6   6   2      183.28      183.07      8.77 o 
  -5   6   2      266.64      291.59      4.76 o 
  -4   6   2      971.93     1016.17     20.46 o 
  -3   6   2        0.37       -0.24      0.81 o 
  -2   6   2       15.84       15.63      1.77 o 
  -1   6   2      612.80      654.71     13.86 o 
   0   6   2        1.49        0.75      0.45 o 
   1   6   2      146.58      153.48      4.44 o 
   2   6   2      484.70      488.06      8.72 o 
   3   6   2      154.87      152.19      4.44 o 
   4   6   2      424.60      418.71      9.45 o 
   5   6   2     1079.03     1107.77     21.50 o 
   6   6   2       10.25        9.50      1.75 o 
   7   6   2      175.31      191.80      9.62 o 
   8   6   2        1.04        0.24      1.95 o 
   9   6   2        5.04        4.50      1.81 o 
  10   6   2       38.36       39.18      3.67 o 
  11   6   2      179.94      204.61      7.80 o 
  12   6   2        0.21        2.02      2.44 o 
  13   6   2        1.03        2.96      2.76 o 
 -13   7   2        8.66        9.66      3.30 o 
 -12   7   2       51.52       44.27      4.14 o 
 -11   7   2        0.97        0.63      1.63 o 
 -10   7   2        7.85        5.61      1.86 o 
  -9   7   2        2.89       -0.20      1.37 o 
  -8   7   2        2.63        1.55      1.34 o 
  -7   7   2       33.04       31.78      4.58 o 
  -6   7   2       78.92       61.28      5.91 o 
  -5   7   2       18.07       12.23      1.95 o 
  -4   7   2       16.85       17.44      2.17 o 
  -3   7   2        0.53        1.89      1.36 o 
  -2   7   2       13.79       18.07      2.10 o 
  -1   7   2       30.15       35.74      1.86 o 
   0   7   2       95.28      102.64      4.03 o 
   1   7   2       29.08       31.99      1.82 o 
   2   7   2        9.13        9.43      1.67 o 
   3   7   2        5.11        5.60      1.29 o 
   4   7   2      596.27      591.22     12.67 o 
   5   7   2        0.02        0.75      1.34 o 
   6   7   2       41.17       40.53      3.13 o 
   7   7   2      200.55      189.87      9.88 o 
   8   7   2        0.23        1.20      2.46 o 
   9   7   2       90.83       93.93      4.80 o 
  10   7   2       28.96       34.11      4.73 o 
  11   7   2       14.46       11.91      2.63 o 
  12   7   2        0.96        1.72      2.27 o 
 -11   8   2        0.27        2.03      1.90 o 
 -10   8   2       25.21       24.92      3.04 o 
  -9   8   2      392.59      365.27     10.00 o 
  -8   8   2      243.24      231.38      7.06 o 
  -7   8   2       89.12       87.33      6.75 o 
  -6   8   2      202.48      218.63     10.44 o 
  -5   8   2        4.49        1.51      1.14 o 
  -4   8   2        5.23        2.80      2.08 o 
  -3   8   2       11.83        6.54      1.96 o 
  -2   8   2        0.18        1.03      1.33 o 
  -1   8   2       16.44       18.84      1.48 o 
   0   8   2       98.46       96.33      3.39 o 
   1   8   2      501.13      499.91     10.66 o 
   2   8   2       37.73       34.49      2.47 o 
   3   8   2        9.52        4.95      1.44 o 
   4   8   2       54.32       52.69      3.04 o 
   5   8   2       78.72       76.63      3.72 o 
   6   8   2        1.89        3.17      1.58 o 
   7   8   2      205.36      206.82     10.67 o 
   8   8   2        9.77        8.31      3.42 o 
   9   8   2      217.16      229.19      7.92 o 
  10   8   2       30.29       32.83      3.62 o 
  -9   9   2       33.85       30.71      3.15 o 
  -8   9   2        2.52        1.39      1.89 o 
  -7   9   2        0.61       -1.96      1.96 o 
  -6   9   2      102.02       85.29      6.71 o 
  -5   9   2      100.12       93.88      6.50 o 
  -4   9   2      156.08      156.18      4.60 o 
  -3   9   2      111.53      106.89      3.58 o 
  -2   9   2       68.11       70.32      2.90 o 
  -1   9   2       79.69       81.38      3.32 o 
   0   9   2       19.63       16.65      1.91 o 
   1   9   2        4.37        2.53      1.35 o 
   2   9   2      354.23      344.68      8.52 o 
   3   9   2       31.40       30.70      3.57 o 
   4   9   2       32.54       32.61      2.81 o 
   5   9   2        8.26        6.25      1.75 o 
   6   9   2        0.31       -0.90      1.50 o 
   7   9   2       53.31       50.68      6.10 o 
   8   9   2       28.64       36.64      5.76 o 
  -7  10   2       46.71       41.19      3.05 o 
  -6  10   2       66.45       79.33      7.56 o 
  -5  10   2        5.62        7.01      1.53 o 
  -4  10   2       21.35       24.44      2.11 o 
  -3  10   2        5.87        7.62      2.06 o 
  -2  10   2        6.05        5.38      1.48 o 
  -1  10   2      178.25      175.19      9.17 o 
   0  10   2        0.27        1.25      1.51 o 
   1  10   2       12.47       13.73      2.08 o 
   2  10   2      116.31      127.11      4.84 o 
   3  10   2      180.53      178.41      5.96 o 
   4  10   2       28.43       21.48      2.74 o 
   5  10   2        0.19        1.38      1.57 o 
   6  10   2        0.06       -0.55      1.55 o 
  -1  11   2       94.78      103.94      4.37 o 
   0  11   2      222.74      232.98      6.95 o 
 -16   1   3        1.17        0.68      2.22 o 
 -15   1   3       50.92       43.01      3.82 o 
 -14   1   3      130.47      131.27      3.52 o 
 -13   1   3       14.62        8.39      1.39 o 
 -12   1   3        0.32        0.53      1.51 o 
 -11   1   3       17.76       14.20      1.34 o 
 -10   1   3       34.15       32.15      1.72 o 
  -9   1   3       36.67       30.07      1.37 o 
  -8   1   3      258.38      259.52      3.52 o 
  -7   1   3      264.91      278.56      4.22 o 
  -6   1   3      286.29      307.75      4.01 o 
  -5   1   3       98.07       97.33      2.02 o 
  -4   1   3       12.17        6.45      0.72 o 
  -2   1   3     2463.20     2466.04     35.44 o 
  -1   1   3       22.86        9.19      0.90 o 
   0   1   3     5906.07     6052.11    104.25 o 
   1   1   3     1488.85     1355.34     14.96 o 
   2   1   3       49.38       92.51      2.73 o 
   3   1   3      659.14      662.89      8.76 o 
   4   1   3       87.94       96.47      2.35 o 
   5   1   3        4.72       13.66      1.01 o 
   6   1   3        0.10       -0.33      0.33 o 
   7   1   3       46.04       34.82      2.40 o 
   8   1   3      208.19      168.67      3.09 o 
   9   1   3     1607.99     1669.98     21.35 o 
  10   1   3     1439.32     1459.16     19.20 o 
  11   1   3      109.66      112.93      3.37 o 
  12   1   3      217.50      232.58      5.77 o 
  13   1   3        3.72        3.25      1.70 o 
  14   1   3        3.41        2.98      2.37 o 
  15   1   3        1.31       -1.43      1.72 o 
 -16   2   3        0.22       -1.39      1.80 o 
 -15   2   3        4.59        2.78      1.76 o 
 -14   2   3       11.79       15.16      2.35 o 
 -13   2   3      145.55      121.34      4.66 o 
 -12   2   3        4.64        3.54      1.57 o 
 -11   2   3      183.63      172.95      4.44 o 
 -10   2   3      160.32      191.71      4.56 o 
  -9   2   3      604.24      636.37      8.13 o 
  -8   2   3       53.47       58.88      1.84 o 
  -7   2   3        0.29        1.22      0.54 o 
  -6   2   3      298.35      284.33      4.69 o 
  -5   2   3        3.53        0.37      0.50 o 
  -4   2   3     3314.39     3461.73     48.12 o 
  -3   2   3     1707.14     1789.92     25.79 o 
  -2   2   3        1.30        0.05      0.38 o 
  -1   2   3      303.47      303.49      4.14 o 
   0   2   3     1487.71     1428.28     79.76 o 
   1   2   3      192.23      171.10      4.63 o 
   2   2   3      365.92      348.29      6.24 o 
   3   2   3       43.78       50.47      2.56 o 
   4   2   3        3.10        6.67      0.68 o 
   5   2   3       78.63       72.52      2.16 o 
   6   2   3      206.26      201.07      3.34 o 
   7   2   3      396.88      391.99      5.58 o 
   8   2   3      178.41      180.47      3.43 o 
   9   2   3      608.63      588.95      9.08 o 
  10   2   3        6.27        9.05      1.46 o 
  11   2   3       27.72       28.23      2.70 o 
  12   2   3      104.93      106.19      3.35 o 
  13   2   3      169.62      160.18      8.32 o 
  14   2   3       48.49       46.85      4.84 o 
  15   2   3      195.42      219.64     11.53 o 
 -16   3   3       10.36       13.41      3.48 o 
 -15   3   3       14.68       19.08      2.75 o 
 -14   3   3        1.89        2.74      1.74 o 
 -13   3   3        1.77       -0.70      1.62 o 
 -12   3   3       18.36       22.22      2.40 o 
 -11   3   3      522.95      461.31      9.62 o 
 -10   3   3      193.15      173.33      3.87 o 
  -9   3   3      219.86      197.65      3.99 o 
  -8   3   3      212.40      191.91      3.91 o 
  -7   3   3      619.23      643.75      9.74 o 
  -6   3   3      310.35      288.61      4.87 o 
  -5   3   3      196.89      246.93      3.27 o 
  -4   3   3       99.11      108.99      1.93 o 
  -3   3   3       75.16       77.99      3.01 o 
  -2   3   3        0.13        7.12      5.01 o 
   0   3   3     1206.18     1230.57     17.85 o 
   1   3   3      491.51      432.16     24.44 o 
   3   3   3     1249.08     1222.76     18.75 o 
   4   3   3      258.92      279.99      4.90 o 
   5   3   3      145.76      167.42      4.88 o 
   6   3   3      650.97      577.42     10.16 o 
   7   3   3      238.57      198.92      5.67 o 
   8   3   3      494.15      456.68      7.87 o 
   9   3   3       10.37        8.17      1.42 o 
  10   3   3        1.11        1.18      1.20 o 
  11   3   3       37.60       40.77      3.73 o 
  12   3   3        3.01        2.02      1.93 o 
  13   3   3      150.32      144.66      8.51 o 
  14   3   3      163.18      180.09      7.70 o 
 -15   4   3        0.61        0.67      2.02 o 
 -14   4   3       10.39       13.52      2.46 o 
 -13   4   3        7.93        5.19      1.66 o 
 -12   4   3       57.71       59.51      3.60 o 
 -11   4   3      139.82      131.51      6.12 o 
 -10   4   3       57.53       60.71      3.16 o 
  -9   4   3        7.17       13.35      1.63 o 
  -8   4   3       22.58        9.85      0.94 o 
  -7   4   3       16.73       10.68      0.90 o 
  -6   4   3      154.26      171.36      2.84 o 
  -5   4   3        3.85        6.58      0.62 o 
  -4   4   3       44.19       47.98      2.53 o 
  -3   4   3     1403.13     1488.34     35.27 o 
  -2   4   3      183.91      179.20     24.00 o 
  -1   4   3        6.25        9.90      2.88 o 
   0   4   3     2755.54     2932.73     35.89 o 
   1   4   3     1472.11     1474.88     18.79 o 
   2   4   3      171.29      186.18      4.08 o 
   3   4   3      611.86      600.67     12.08 o 
   4   4   3      188.18      188.62      9.16 o 
   5   4   3        3.84        6.90      2.07 o 
   6   4   3      170.05      164.41      5.42 o 
   7   4   3       53.38       53.51      3.67 o 
   8   4   3       54.47       50.57      3.45 o 
   9   4   3       40.19       42.86      2.89 o 
  10   4   3       10.75       10.65      2.26 o 
  11   4   3       36.30       36.63      6.46 o 
  12   4   3       84.22       91.52      5.83 o 
  13   4   3      260.47      286.23      9.63 o 
  14   4   3       44.90       52.67      4.88 o 
 -15   5   3      192.75      200.12      5.90 o 
 -14   5   3       43.14       44.88      3.02 o 
 -13   5   3       14.06        8.19      1.63 o 
 -12   5   3        0.13       -0.37      1.03 o 
 -11   5   3       35.13       31.45      1.98 o 
 -10   5   3       16.31       14.70      1.51 o 
  -9   5   3      583.38      486.21      8.68 o 
  -8   5   3      778.35      728.15     11.62 o 
  -7   5   3        3.21        1.95      0.86 o 
  -6   5   3      437.83      419.94      7.74 o 
  -5   5   3      501.58      508.56     13.84 o 
  -4   5   3       28.95       28.03      2.35 o 
  -1   5   3       14.59       21.02      2.80 o 
   0   5   3      126.58      150.87      2.42 o 
   1   5   3      112.63      120.30      2.25 o 
   2   5   3        0.93        2.92      1.12 o 
   4   5   3      330.56      279.90     24.15 o 
   5   5   3      381.16      321.61      8.09 o 
   6   5   3      819.17      786.27     24.03 o 
   7   5   3       97.24       88.31      6.27 o 
   8   5   3       13.13        9.55      3.09 o 
   9   5   3      341.40      332.21      9.65 o 
  10   5   3      100.49      108.67      5.37 o 
  11   5   3        6.51        7.97      4.50 o 
  12   5   3        4.94        6.33      2.90 o 
  13   5   3       43.45       46.82      6.36 o 
 -14   6   3       40.81       54.95      6.54 o 
 -13   6   3        1.09       -1.96      1.96 o 
 -12   6   3       14.48       20.89      2.99 o 
 -11   6   3        8.53        6.50      2.00 o 
 -10   6   3       11.56       12.80      4.69 o 
  -9   6   3        2.97        1.34      1.30 o 
  -8   6   3       86.48       90.77      3.91 o 
  -7   6   3       99.86       92.12      4.81 o 
  -6   6   3       36.69       29.37      4.75 o 
  -5   6   3       54.61       59.94      1.58 o 
  -4   6   3       89.49       99.35      5.08 o 
  -3   6   3        4.09        6.76      1.40 o 
  -2   6   3      531.29      570.22     12.69 o 
  -1   6   3      206.41      218.78      6.28 o 
   0   6   3      152.33      161.96      3.00 o 
   1   6   3        0.72        2.08      0.76 o 
   2   6   3      303.29      325.70      6.55 o 
   3   6   3       47.77       46.42      2.28 o 
   4   6   3      610.85      622.41     13.16 o 
   5   6   3        0.07        2.95      1.34 o 
   6   6   3       30.91       28.22      4.10 o 
   7   6   3        6.12        2.22      2.21 o 
   8   6   3       12.85       14.11      3.61 o 
   9   6   3       47.79       43.21      3.77 o 
  10   6   3       16.17       16.74      2.69 o 
  11   6   3      276.04      285.91     13.77 o 
  12   6   3        1.32        4.09      2.96 o 
 -13   7   3      165.01      175.69      9.58 o 
 -12   7   3       21.78       25.20      3.25 o 
 -11   7   3        2.80        2.73      2.78 o 
 -10   7   3        1.74        0.75      1.45 o 
  -9   7   3      162.92      147.58      7.04 o 
  -8   7   3      476.45      460.93     11.03 o 
  -7   7   3      355.38      307.89      7.82 o 
  -6   7   3      211.20      201.70      9.73 o 
  -5   7   3       70.12       77.51      5.90 o 
  -4   7   3       41.19       38.19      4.15 o 
  -3   7   3      117.10      112.38     10.76 o 
  -2   7   3       53.19       59.38      3.44 o 
  -1   7   3       17.92       17.04      2.08 o 
   0   7   3       18.48       18.14      1.41 o 
   1   7   3      105.76      116.43      5.42 o 
   2   7   3      306.87      307.32      6.52 o 
   3   7   3      382.44      393.02      9.19 o 
   4   7   3     1004.36     1010.71     20.03 o 
   5   7   3      176.08      173.04      5.69 o 
   6   7   3      117.88      129.66      5.14 o 
   7   7   3       75.16       67.45      6.61 o 
   8   7   3        0.59       -2.06      2.06 o 
   9   7   3       90.95       89.58      4.86 o 
  10   7   3       10.69       16.38      2.80 o 
  11   7   3       60.91       58.27      4.88 o 
 -11   8   3       69.87       68.95      4.47 o 
 -10   8   3      100.85       94.41     10.27 o 
  -9   8   3      137.70      141.54      5.54 o 
  -8   8   3       81.81       75.46      3.86 o 
  -7   8   3        2.99        0.47      1.19 o 
  -6   8   3        1.38       -0.47      1.98 o 
  -5   8   3      186.51      204.86      9.83 o 
  -4   8   3       35.80       35.37      4.36 o 
  -3   8   3      126.15      115.68      4.96 o 
  -2   8   3       30.21       28.94      2.88 o 
  -1   8   3        0.79        0.62      0.75 o 
   0   8   3       79.05       80.92      4.50 o 
   1   8   3        0.73        4.09      1.13 o 
   2   8   3       12.76       10.89      1.70 o 
   3   8   3      660.26      655.93     13.99 o 
   4   8   3       30.45       27.81      2.62 o 
   5   8   3      101.79       99.04      4.36 o 
   6   8   3      124.06      126.94      7.83 o 
   7   8   3      198.66      204.70     10.76 o 
   8   8   3       19.66       11.54      3.80 o 
   9   8   3       53.60       62.59      8.56 o 
  10   8   3        0.01       -0.29      1.72 o 
  -9   9   3       13.67       10.04      2.09 o 
  -8   9   3        3.32        2.62      1.61 o 
  -7   9   3        5.32        2.37      1.39 o 
  -6   9   3       60.38       66.29      6.74 o 
  -5   9   3      136.74      138.12      8.20 o 
  -4   9   3      251.68      250.86     11.08 o 
  -3   9   3       22.41       27.40      4.04 o 
  -2   9   3        2.53        1.89      1.91 o 
  -1   9   3      128.59      124.19      3.72 o 
   0   9   3       69.10       71.80      3.30 o 
   1   9   3       69.24       77.83      3.64 o 
   2   9   3      625.39      657.02     14.12 o 
   3   9   3       22.97       19.48      2.32 o 
   4   9   3        1.58        0.44      1.40 o 
   5   9   3       14.67       13.69      2.23 o 
   6   9   3        0.26       -0.85      1.51 o 
   7   9   3       26.70       32.87      5.18 o 
   8   9   3      142.40      133.55      9.25 o 
  -7  10   3        7.13        7.20      2.36 o 
  -6  10   3        6.28        5.73      3.00 o 
  -5  10   3        4.36        5.34      2.93 o 
  -4  10   3        1.45       -0.85      2.17 o 
  -3  10   3       10.80        7.41      2.93 o 
  -2  10   3       19.10       25.57      2.17 o 
  -1  10   3      136.11      152.53      4.98 o 
   0  10   3       15.07       14.64      2.03 o 
   1  10   3      186.79      185.02      5.90 o 
   2  10   3       12.09       11.82      2.08 o 
   3  10   3       65.07       61.62      3.82 o 
   4  10   3       53.89       54.31      4.75 o 
   5  10   3        8.00        8.55      2.09 o 
 -17   0   4        8.80        6.14      2.51 o 
 -16   0   4        0.03       -0.31      2.25 o 
 -15   0   4       82.33       73.94      4.79 o 
 -14   0   4       10.04        9.32      2.43 o 
 -13   0   4        0.00        0.59      1.46 o 
 -12   0   4      342.51      335.68     10.85 o 
 -11   0   4      575.76      539.60     10.39 o 
 -10   0   4      352.58      328.96      7.14 o 
  -6   0   4       51.52       51.41      2.61 o 
  -4   0   4     7459.97     7458.08    129.02 o 
  -3   0   4    11865.22    11466.74    159.25 o 
  -2   0   4     1559.13     1517.20     21.69 o 
  -1   0   4      482.64      441.04      6.87 o 
   0   0   4      799.06      734.80     10.87 o 
   1   0   4      797.17      782.36     11.61 o 
   2   0   4     4164.21     4243.79     50.21 o 
   3   0   4       25.40       30.41      1.06 o 
   4   0   4       69.08      111.58      2.46 o 
   5   0   4      236.70      218.69      9.10 o 
   6   0   4      671.20      633.84     11.62 o 
   7   0   4      299.43      232.31     10.94 o 
   8   0   4        4.54        2.88      1.02 o 
   9   0   4        1.19       -0.47      0.93 o 
  10   0   4     3199.14     3194.03     54.46 o 
  11   0   4      383.10      385.26      9.76 o 
  12   0   4      171.54      148.74      8.09 o 
  13   0   4       25.81       25.83      4.33 o 
  14   0   4        0.64       -0.19      2.76 o 
  15   0   4        0.42        4.05      3.16 o 
 -17   1   4        2.99        3.29      6.14 o 
 -16   1   4        1.06       -0.46      2.34 o 
 -15   1   4      123.82      115.78      4.53 o 
 -14   1   4       22.98       23.09      1.75 o 
 -13   1   4      245.50      216.70      4.49 o 
 -12   1   4        1.95        1.36      1.06 o 
 -11   1   4       54.16       45.77      1.97 o 
 -10   1   4      303.98      296.00      5.88 o 
  -9   1   4       61.89       74.29      2.16 o 
  -8   1   4        0.29        0.73      0.56 o 
  -7   1   4        6.08        5.52      0.69 o 
  -6   1   4       15.74       17.54      0.91 o 
  -5   1   4       29.04       22.03      1.08 o 
  -3   1   4      229.01      280.52      4.39 o 
  -2   1   4       18.68       36.44      2.47 o 
  -1   1   4      117.56      123.24      2.60 o 
   0   1   4     1116.22     1231.53     12.42 o 
   1   1   4       82.39       69.58      1.39 o 
   2   1   4      124.60      121.47      2.06 o 
   3   1   4     1577.84     1772.17     17.54 o 
   4   1   4      527.44      509.88      9.38 o 
   5   1   4     1240.02     1282.31     12.33 o 
   6   1   4        6.38        5.62      0.69 o 
   7   1   4      165.64      154.66      3.11 o 
   8   1   4       71.53       68.04      2.57 o 
   9   1   4     1028.71     1018.77     14.05 o 
  10   1   4       71.89       76.59      2.80 o 
  11   1   4     1100.59     1110.53     15.56 o 
  12   1   4       13.14       16.24      2.01 o 
  13   1   4       23.14       21.11      3.33 o 
  14   1   4       26.52       26.87      3.03 o 
  15   1   4        0.20       -4.79      4.92 o 
 -16   2   4        0.00       -0.71      1.70 o 
 -15   2   4        0.61       -1.37      1.37 o 
 -14   2   4       20.47       21.37      2.41 o 
 -13   2   4        2.40        0.65      1.72 o 
 -12   2   4       78.88       77.05      3.46 o 
 -11   2   4       85.78       73.02      2.98 o 
 -10   2   4       31.21       29.87      2.07 o 
  -9   2   4       10.24       14.98      1.74 o 
  -8   2   4       87.54       66.01      2.12 o 
  -7   2   4      879.14      871.07     10.06 o 
  -6   2   4      922.05     1030.34     11.40 o 
  -5   2   4      486.57      478.35     31.48 o 
  -4   2   4      565.34      558.49      7.53 o 
  -3   2   4       70.73       26.21      1.80 o 
   0   2   4     1349.76     1396.61     60.66 o 
   1   2   4        3.37        0.00      0.44 o 
   2   2   4      173.64      208.31      3.49 o 
   3   2   4      129.10      134.93      2.69 o 
   4   2   4      180.11      159.93      3.60 o 
   5   2   4      908.38      846.39     11.15 o 
   6   2   4      168.55      213.99      3.61 o 
   7   2   4        9.34        9.88      1.13 o 
   8   2   4     1099.83     1081.27     13.16 o 
   9   2   4       22.94       28.80      1.66 o 
  10   2   4      196.07      182.44      4.75 o 
  11   2   4       20.50       20.64      1.84 o 
  12   2   4      378.26      389.83      7.27 o 
  13   2   4       61.15       53.16      4.95 o 
  14   2   4       84.09       78.42      7.63 o 
 -16   3   4        7.28        6.90      2.39 o 
 -15   3   4       39.65       47.61      3.80 o 
 -14   3   4      173.50      166.66      5.85 o 
 -13   3   4       34.64       31.93      3.46 o 
 -12   3   4      151.26      147.35      6.33 o 
 -11   3   4      523.97      458.13      9.60 o 
 -10   3   4       28.51       22.05      1.65 o 
  -9   3   4        4.44        2.87      0.99 o 
  -8   3   4      343.10      328.37      6.85 o 
  -7   3   4      284.00      298.74      6.53 o 
  -6   3   4      145.95      166.42      3.38 o 
  -5   3   4      300.64      327.96      4.12 o 
  -4   3   4      718.27      768.72      8.98 o 
  -3   3   4        5.08        9.81      0.92 o 
  -2   3   4       33.68       23.40      1.55 o 
  -1   3   4        0.60       -0.12      0.27 o 
   0   3   4      202.77      201.26      3.30 o 
   1   3   4     1087.61     1198.14     21.58 o 
   2   3   4      630.22      724.84     11.79 o 
   3   3   4       55.32       53.72      1.70 o 
   4   3   4     1201.80     1222.48     16.60 o 
   5   3   4      484.00      447.39      9.89 o 
   6   3   4        4.55        3.16      1.07 o 
   7   3   4     4150.88     4059.06     50.34 o 
   8   3   4       12.15       13.36      1.81 o 
   9   3   4       34.34       34.04      2.30 o 
  10   3   4      319.74      324.90      9.29 o 
  11   3   4      129.15      145.38      6.13 o 
  12   3   4       48.09       51.71      4.42 o 
  13   3   4      263.45      264.59      9.21 o 
  14   3   4       13.73        8.16      3.98 o 
 -15   4   4        0.12       -1.02      2.76 o 
 -14   4   4       37.37       29.41      3.50 o 
 -13   4   4       21.77       32.46      3.46 o 
 -12   4   4       92.87      100.83      4.97 o 
 -11   4   4       33.76       36.88      2.76 o 
 -10   4   4        7.39        5.60      1.37 o 
  -9   4   4        4.86        4.08      1.17 o 
  -8   4   4        2.22        5.72      0.83 o 
  -7   4   4      126.52      127.61      2.63 o 
  -6   4   4        0.25        0.24      0.42 o 
  -5   4   4      125.64      128.47      2.03 o 
  -4   4   4      159.22      186.38      5.49 o 
  -3   4   4       15.67       25.02      2.09 o 
  -2   4   4      136.53      157.31      7.76 o 
  -1   4   4        6.48        4.78      1.17 o 
   0   4   4      239.03      249.23      4.50 o 
   1   4   4        9.05        7.17      0.80 o 
   2   4   4        1.02       -0.02      0.54 o 
   3   4   4      567.67      465.36     25.00 o 
   4   4   4       14.88       20.15      1.69 o 
   5   4   4      216.66      245.86      6.88 o 
   6   4   4      927.69      918.99     27.14 o 
   7   4   4       90.04       91.50      6.35 o 
   8   4   4      376.56      371.68     18.30 o 
   9   4   4       30.94       41.72      3.64 o 
  10   4   4        0.36       -0.69      1.12 o 
  11   4   4        3.85        2.54      1.85 o 
  12   4   4       65.09       65.47      4.99 o 
  13   4   4        7.93        5.42      3.27 o 
 -15   5   4      444.41      504.85     10.48 o 
 -14   5   4       94.64      112.71      4.23 o 
 -13   5   4        2.86        2.06      2.11 o 
 -12   5   4       12.01       10.11      2.51 o 
 -11   5   4        8.34        5.71      1.73 o 
 -10   5   4       20.15       22.84      1.81 o 
  -9   5   4      520.16      439.63      8.56 o 
  -8   5   4        8.33       10.43      1.00 o 
  -7   5   4      175.69      199.30      5.58 o 
  -6   5   4       55.80       44.66      1.64 o 
  -5   5   4      239.61      270.99      5.35 o 
  -4   5   4       13.78       14.58      1.84 o 
  -3   5   4       10.73       10.34      1.61 o 
   0   5   4      189.23      176.13      3.55 o 
   1   5   4      365.44      349.44      6.42 o 
   2   5   4        0.36       -0.40      0.40 o 
   3   5   4        0.93       -0.04      0.43 o 
   4   5   4      992.24     1043.25     17.22 o 
   5   5   4     1498.81     1433.53     27.28 o 
   6   5   4      112.91      115.87      6.92 o 
   7   5   4       33.22       31.35      4.41 o 
   8   5   4        0.25        4.70      2.52 o 
   9   5   4      295.66      295.03      9.10 o 
  10   5   4        2.10        0.99      1.75 o 
  11   5   4        2.42        1.99      2.33 o 
  12   5   4       53.01       63.82      7.17 o 
  13   5   4        6.93        6.93      3.48 o 
 -14   6   4      846.20      929.97     29.72 o 
 -13   6   4       98.10       95.55      6.92 o 
 -12   6   4        0.53       -0.14      1.55 o 
 -11   6   4        4.31        6.57      1.80 o 
 -10   6   4        0.30        0.59      1.35 o 
  -9   6   4       74.02       74.14      3.74 o 
  -8   6   4      198.20      225.97      6.56 o 
  -7   6   4       91.37       98.00      3.18 o 
  -6   6   4      225.59      219.40      4.86 o 
  -5   6   4       20.05       25.62      2.58 o 
  -4   6   4      404.23      436.93     10.74 o 
  -3   6   4       19.88       21.10      2.25 o 
  -2   6   4       11.00        9.05      3.05 o 
  -1   6   4      209.63      200.14      6.13 o 
   0   6   4       26.61       24.29      1.16 o 
   1   6   4       21.41       24.07      1.66 o 
   2   6   4      374.08      381.18      7.57 o 
   3   6   4      472.72      493.17      9.43 o 
   4   6   4     1309.51     1317.73     25.16 o 
   5   6   4      196.12      183.67     12.45 o 
   6   6   4       88.32       95.36      4.33 o 
   7   6   4      113.46      101.10      7.06 o 
   8   6   4       21.99       19.84      4.11 o 
   9   6   4        3.66        3.06      3.08 o 
  10   6   4       88.69       97.91      5.38 o 
  11   6   4       16.78       16.97      3.10 o 
  12   6   4        0.32        0.29      2.54 o 
 -13   7   4      340.08      393.84     15.53 o 
 -12   7   4       17.25       19.24      2.93 o 
 -11   7   4        2.43        1.70      1.72 o 
 -10   7   4       23.46       26.43      2.81 o 
  -9   7   4       90.55       91.48      7.81 o 
  -8   7   4       55.86       44.99      2.94 o 
  -7   7   4      352.82      321.73      8.01 o 
  -6   7   4       60.10       68.66      5.70 o 
  -5   7   4        0.15        0.85      1.27 o 
  -4   7   4       62.71       58.33      9.13 o 
  -3   7   4      796.45      856.35     18.45 o 
  -2   7   4      324.20      342.86     12.40 o 
  -1   7   4      273.13      277.29      4.54 o 
   0   7   4      343.51      339.00      8.59 o 
   1   7   4      168.64      176.04      4.51 o 
   2   7   4      140.95      151.72      7.93 o 
   3   7   4     1373.39     1328.69     21.51 o 
   4   7   4      401.46      417.30     12.03 o 
   5   7   4      212.90      203.39      6.53 o 
   6   7   4       94.54       91.11      4.38 o 
   7   7   4       37.70       25.55      4.43 o 
   8   7   4      255.72      256.08     12.58 o 
   9   7   4       18.26       16.32      2.76 o 
  10   7   4        1.94        4.35      2.05 o 
  11   7   4      147.51      155.53      7.18 o 
 -11   8   4      113.34      135.17      5.96 o 
 -10   8   4      104.70      113.53      5.18 o 
  -9   8   4        0.29       -1.28      1.28 o 
  -8   8   4       15.01       16.24      2.11 o 
  -7   8   4       12.32        9.19      1.59 o 
  -6   8   4        4.78        7.40      2.98 o 
  -5   8   4       85.10       87.82      6.40 o 
  -4   8   4        3.72        3.76      1.63 o 
  -3   8   4        1.41        7.13      1.87 o 
  -2   8   4        7.81       11.27      2.08 o 
  -1   8   4       15.23       13.47      1.75 o 
   0   8   4      242.23      241.49      5.60 o 
   1   8   4      308.24      313.99     10.59 o 
   2   8   4      111.29      107.31      4.22 o 
   3   8   4       77.07       77.36      3.74 o 
   4   8   4        9.12        9.12      1.81 o 
   5   8   4       23.10       17.72      2.35 o 
   6   8   4      202.02      192.75      6.78 o 
   7   8   4        1.07       -1.23      2.33 o 
   8   8   4       78.59       89.03      7.61 o 
   9   8   4      142.75      150.59      6.59 o 
 -10   9   4        1.02        2.24      1.84 o 
  -9   9   4       45.35       47.33      3.41 o 
  -8   9   4       10.83       11.88      4.97 o 
  -7   9   4       32.43       30.06      2.42 o 
  -6   9   4        0.36       -2.10      2.10 o 
  -5   9   4       30.73       31.28      4.70 o 
  -4   9   4        1.66       -1.06      2.00 o 
  -3   9   4       25.54       32.86      7.61 o 
  -2   9   4       15.60       13.44      4.00 o 
  -1   9   4       32.45       35.28      2.14 o 
   0   9   4       35.60       37.36      2.44 o 
   1   9   4     1436.44     1407.67     26.68 o 
   2   9   4       69.75       77.76      3.81 o 
   3   9   4        5.92        1.84      1.50 o 
   4   9   4      117.68      118.30      5.00 o 
   5   9   4       76.71       74.21      4.17 o 
   6   9   4       44.81       35.02      3.44 o 
   7   9   4       15.11        7.93      3.55 o 
   8   9   4       15.88       11.08      3.89 o 
  -7  10   4        0.21       -1.50      1.50 o 
  -6  10   4      132.81      130.80      8.90 o 
  -5  10   4        3.06        5.04      2.90 o 
  -4  10   4       55.01       53.76      6.01 o 
  -3  10   4        2.34        2.07      2.40 o 
  -2  10   4       29.83       29.86      2.24 o 
  -1  10   4        9.32        7.14      1.58 o 
   0  10   4        7.20        7.43      1.72 o 
   1  10   4        0.29        0.23      2.14 o 
   2  10   4       11.40        6.57      1.88 o 
   3  10   4       23.07       20.40      2.59 o 
   4  10   4        0.99        0.68      2.26 o 
   5  10   4        7.07        6.32      2.06 o 
 -17   1   5        0.00       -1.78      2.15 o 
 -16   1   5       16.61       10.36      4.49 o 
 -15   1   5      125.55      119.69      4.55 o 
 -14   1   5       60.61       49.90      3.13 o 
 -13   1   5     1036.23      970.81     12.88 o 
 -12   1   5      199.05      198.04      4.10 o 
 -11   1   5       13.44       11.04      1.16 o 
 -10   1   5      230.12      237.40      4.02 o 
  -9   1   5     1474.36     1484.73     16.14 o 
  -8   1   5       95.82       96.61      2.81 o 
  -7   1   5      977.45     1011.04     10.33 o 
  -6   1   5     1144.78     1154.80     12.31 o 
  -5   1   5       20.41       17.40      0.74 o 
  -4   1   5      114.37      108.76      1.64 o 
  -3   1   5     1676.46     1715.66     16.97 o 
  -2   1   5      294.80      313.62      7.61 o 
  -1   1   5     1545.53     1488.68     14.88 o 
   0   1   5      313.53      271.29      3.72 o 
   1   1   5      245.97      294.55      3.98 o 
   2   1   5     2267.43     2530.16     24.96 o 
   3   1   5     1365.07     1488.52     13.99 o 
   4   1   5     2184.42     2354.16     21.68 o 
   5   1   5     1877.77     1939.96     17.08 o 
   6   1   5        3.25        2.76      0.67 o 
   7   1   5       50.10       52.92      1.92 o 
   8   1   5       64.30       51.05      2.03 o 
   9   1   5      906.40      906.74     11.47 o 
  10   1   5      180.44      177.09      4.32 o 
  11   1   5      324.25      335.76      7.35 o 
  12   1   5      190.06      195.53     10.07 o 
  13   1   5       26.59       28.58      2.93 o 
  14   1   5       10.47        4.02      2.08 o 
 -16   2   5        1.06        0.53      1.69 o 
 -15   2   5        0.14        0.33      1.58 o 
 -14   2   5        0.23        1.39      1.46 o 
 -13   2   5       19.24       20.77      2.24 o 
 -12   2   5       34.71       37.59      2.37 o 
 -11   2   5        5.45        7.38      1.45 o 
 -10   2   5       33.31       18.15      1.75 o 
  -9   2   5       59.05       56.03      1.95 o 
  -8   2   5       90.96      105.62      2.75 o 
  -7   2   5       64.55       61.58      1.99 o 
  -6   2   5      264.89      349.99      5.12 o 
  -5   2   5        0.07        0.28      0.31 o 
  -4   2   5     1276.29     1301.19     14.80 o 
  -3   2   5      827.58      856.05      9.97 o 
  -2   2   5      365.44      345.67     21.62 o 
   0   2   5       15.27       10.13      1.71 o 
   1   2   5     1439.29     1486.53     16.77 o 
   2   2   5       60.29       66.25      1.42 o 
   3   2   5       60.71       76.53      3.21 o 
   4   2   5      226.26      236.28      4.29 o 
   5   2   5      160.38      129.91      2.64 o 
   6   2   5       10.80       12.00      1.14 o 
   7   2   5        5.44        7.59      0.99 o 
   8   2   5      977.01      952.49     11.96 o 
   9   2   5       24.61       26.96      1.81 o 
  10   2   5       47.17       43.58      2.33 o 
  11   2   5        4.71        5.93      1.57 o 
  12   2   5      316.14      320.84      8.17 o 
  13   2   5       15.99       14.31      4.18 o 
  14   2   5       61.66       52.50      6.57 o 
 -16   3   5       64.57       88.36      4.53 o 
 -15   3   5       45.86       42.14      3.26 o 
 -14   3   5        0.21        0.21      1.46 o 
 -13   3   5       33.49       31.59      2.86 o 
 -12   3   5       47.82       40.21      3.09 o 
 -11   3   5       45.29       27.63      2.12 o 
 -10   3   5       90.48       93.09      2.81 o 
  -9   3   5       58.81       66.04      2.48 o 
  -8   3   5       22.54       32.16      2.24 o 
  -7   3   5      510.28      542.74      9.78 o 
  -6   3   5      377.88      344.97      5.69 o 
  -5   3   5      416.40      444.76      5.31 o 
  -4   3   5      235.83      217.23      2.94 o 
  -3   3   5      443.40      438.52      5.48 o 
  -2   3   5       27.49       28.96      1.03 o 
  -1   3   5        3.72        1.54      0.39 o 
   0   3   5      922.58      985.76     14.21 o 
   1   3   5     1335.49     1504.13     21.76 o 
   2   3   5       18.95       25.60      1.65 o 
   3   3   5        0.49        2.84      0.71 o 
   4   3   5        0.13        1.70      1.65 o 
   5   3   5      123.39      111.51      3.01 o 
   6   3   5       77.89       90.58      4.33 o 
   7   3   5      254.17      245.96      6.11 o 
   8   3   5        2.08        2.91      2.02 o 
   9   3   5       19.79       20.06      2.17 o 
  10   3   5       68.63       71.80      5.38 o 
  11   3   5       70.06       70.64      4.96 o 
  12   3   5      109.65      121.40      7.48 o 
  13   3   5      149.97      141.95      6.81 o 
  14   3   5       57.49       47.86      6.59 o 
 -16   4   5       15.32       16.58      3.04 o 
 -15   4   5       53.81       48.87      4.54 o 
 -14   4   5        1.99       -0.83      1.88 o 
 -13   4   5      140.01      142.77      6.09 o 
 -12   4   5      156.80      148.16      5.89 o 
 -11   4   5       45.97       40.49      3.34 o 
 -10   4   5      158.38      138.96      3.79 o 
  -9   4   5       76.21       88.01      3.47 o 
  -8   4   5       20.43       29.81      1.52 o 
  -7   4   5      271.63      294.89      4.60 o 
  -6   4   5       76.45       72.61      1.65 o 
  -5   4   5       30.94       33.52      1.12 o 
  -4   4   5       20.23       25.72      0.82 o 
  -3   4   5        0.87        1.85      1.26 o 
  -2   4   5      435.82      507.01      8.41 o 
  -1   4   5        7.71        7.98      0.65 o 
   0   4   5      175.78      175.72      3.25 o 
   1   4   5       96.72      119.27      3.41 o 
   3   4   5      306.39      284.81      9.43 o 
   4   4   5       32.29       21.97      1.85 o 
   5   4   5      347.63      328.35      7.22 o 
   6   4   5     1738.08     1579.78     43.29 o 
   7   4   5       47.85       44.42      5.13 o 
   8   4   5       28.68       31.22      3.14 o 
   9   4   5        7.13        4.68      2.38 o 
  10   4   5        1.95        1.65      1.39 o 
  11   4   5        1.47        2.57      1.95 o 
  12   4   5       92.88      106.73      5.78 o 
  13   4   5       10.07        6.02      2.62 o 
 -15   5   5       90.87      114.14      8.01 o 
 -14   5   5       21.93       30.54      2.71 o 
 -13   5   5       73.44       75.38      3.34 o 
 -12   5   5        1.58        3.16      1.23 o 
 -11   5   5        9.58        6.33      1.18 o 
 -10   5   5        0.63        2.74      0.97 o 
  -9   5   5        6.93        1.09      1.31 o 
  -8   5   5       13.19        9.77      1.51 o 
  -7   5   5      123.43      137.95      2.87 o 
  -6   5   5        1.09        2.39      1.03 o 
  -5   5   5      122.64      126.22      2.53 o 
  -4   5   5      257.40      256.90      7.27 o 
  -3   5   5        0.11       -0.12      0.92 o 
  -2   5   5      793.21      787.43     18.86 o 
  -1   5   5      697.85      770.75     11.93 o 
   0   5   5        1.71        1.22      0.55 o 
   1   5   5        3.06        2.46      1.36 o 
   2   5   5       29.18        7.36      4.65 o 
   3   5   5        0.28       -0.69      0.69 o 
   4   5   5      623.06      639.21     11.75 o 
   5   5   5     2085.36     2045.70     37.92 o 
   6   5   5      149.10      147.31      8.10 o 
   7   5   5        2.99        2.51      2.31 o 
   8   5   5      274.61      279.04     12.88 o 
   9   5   5       22.81       21.97      2.98 o 
  10   5   5        0.20        0.38      1.55 o 
  11   5   5        5.02        7.49      3.24 o 
  12   5   5        0.47        4.39      3.26 o 
 -14   6   5       22.69       12.11      3.00 o 
 -13   6   5        0.80       -1.30      1.88 o 
 -12   6   5       38.04       40.94      4.88 o 
 -11   6   5       19.18       24.08      2.88 o 
 -10   6   5       15.50       12.86      3.69 o 
  -9   6   5       79.34       69.54      3.78 o 
  -8   6   5      115.08       98.43      4.02 o 
  -7   6   5       12.38       13.72      1.43 o 
  -6   6   5       74.60       83.50      3.17 o 
  -5   6   5       99.44      103.32      7.22 o 
  -4   6   5      176.52      183.66      6.16 o 
  -3   6   5       16.28       14.18      2.04 o 
  -2   6   5      358.17      409.10     11.79 o 
  -1   6   5      120.59      132.47      2.72 o 
   0   6   5      183.14      183.86      4.38 o 
   1   6   5        0.90        2.92      0.90 o 
   2   6   5      462.80      441.36      8.62 o 
   3   6   5      412.83      416.69      8.52 o 
   4   6   5      297.39      276.45      6.64 o 
   5   6   5        9.88       10.72      1.88 o 
   6   6   5      377.55      384.20     10.21 o 
   7   6   5       26.89       26.48      4.41 o 
   8   6   5        1.41        0.14      2.28 o 
   9   6   5       41.49       38.83      3.79 o 
  10   6   5      159.41      163.81      7.09 o 
  11   6   5       23.90       21.92      5.63 o 
 -13   7   5      146.40      181.96      9.62 o 
 -12   7   5      127.85      146.37      6.83 o 
 -11   7   5       31.06       29.18      3.18 o 
 -10   7   5       13.91       11.77      2.63 o 
  -9   7   5       56.14       54.14      3.43 o 
  -8   7   5       57.82       47.47      2.98 o 
  -7   7   5        6.62        6.35      1.34 o 
  -6   7   5      107.12      109.97      3.41 o 
  -5   7   5        0.64        1.52      1.44 o 
  -4   7   5       37.26       39.35      5.40 o 
  -3   7   5      293.85      312.37      8.94 o 
  -2   7   5      258.02      266.92      9.47 o 
  -1   7   5       41.40       41.10      1.94 o 
   0   7   5        3.87        5.72      1.08 o 
   1   7   5       60.28       58.17      2.63 o 
   2   7   5      110.86      109.94      3.73 o 
   3   7   5      868.63      874.26     15.40 o 
   4   7   5       39.83       39.47      3.92 o 
   5   7   5       29.16       28.80      4.64 o 
   6   7   5       16.55       20.37      2.64 o 
   7   7   5       18.05       18.72      4.06 o 
   8   7   5       14.48       13.99      3.94 o 
   9   7   5        0.01       -1.65      1.65 o 
  10   7   5       70.02       62.49      5.10 o 
 -11   8   5        0.04        2.39      2.06 o 
 -10   8   5       33.26       40.08      3.95 o 
  -9   8   5       21.72       21.44      2.84 o 
  -8   8   5        8.42        5.79      1.56 o 
  -7   8   5       28.59       36.97      2.38 o 
  -6   8   5       64.06       59.46      6.15 o 
  -5   8   5      239.52      259.77      8.51 o 
  -4   8   5       77.99       82.37      4.50 o 
  -3   8   5        0.94        2.35      3.88 o 
  -2   8   5       25.04       23.65      2.83 o 
  -1   8   5        0.12       -0.29      0.85 o 
   0   8   5       25.48       24.69      1.98 o 
   1   8   5       19.60       19.45      1.88 o 
   2   8   5        0.69        2.51      1.23 o 
   3   8   5      109.91      107.56      4.53 o 
   4   8   5      106.91      108.15      4.73 o 
   5   8   5       17.20       20.68      4.69 o 
   6   8   5       33.64       28.91      3.12 o 
   7   8   5       44.86       37.81      5.51 o 
   8   8   5        8.36        2.97      3.23 o 
   9   8   5        3.62        8.42      3.74 o 
 -10   9   5       62.56       72.31      5.01 o 
  -9   9   5       34.69       37.63      3.17 o 
  -8   9   5        0.49        0.24      1.45 o 
  -7   9   5        1.02        0.05      1.15 o 
  -6   9   5      189.92      178.31     10.03 o 
  -5   9   5      209.75      228.31     11.07 o 
  -4   9   5       33.47       34.21      4.79 o 
  -3   9   5        0.18        0.96      1.64 o 
  -2   9   5       42.06       50.17      4.18 o 
  -1   9   5       13.06       13.76      1.62 o 
   0   9   5       28.98       30.10      2.30 o 
   1   9   5      185.48      187.94      7.24 o 
   2   9   5        0.00        0.62      1.38 o 
   3   9   5       87.55       89.31      5.45 o 
   4   9   5       10.78       11.96      2.19 o 
   5   9   5       31.47       26.00      2.97 o 
   6   9   5       75.97       73.91      4.43 o 
   7   9   5        0.17        4.38      3.16 o 
  -7  10   5        2.88        3.82      3.01 o 
  -6  10   5        0.24       -0.79      2.73 o 
  -5  10   5        2.94        3.12      2.97 o 
  -4  10   5       15.15       13.58      3.74 o 
  -3  10   5       41.62       36.22      5.03 o 
  -2  10   5        3.87        4.75      1.23 o 
  -1  10   5       52.68       50.71      2.85 o 
   0  10   5       27.00       25.83      2.57 o 
   1  10   5        0.19        1.12      1.50 o 
   2  10   5       25.20       21.12      2.60 o 
   3  10   5       10.07        7.69      2.44 o 
   4  10   5        0.54        0.32      1.60 o 
 -17   0   6       18.01        7.87      5.49 o 
 -16   0   6       71.97       68.97      4.37 o 
 -15   0   6       21.99       21.54      2.93 o 
 -14   0   6       28.59       29.73      3.71 o 
 -13   0   6        9.36        7.69      2.09 o 
 -12   0   6       33.69       40.92      2.87 o 
 -11   0   6       72.96       64.55      3.23 o 
 -10   0   6       39.01       34.84      2.45 o 
  -9   0   6     1458.50     1421.16     25.97 o 
  -8   0   6      122.76      167.25      5.69 o 
  -7   0   6     1235.02     1115.12     17.26 o 
  -6   0   6       78.72       89.66      3.64 o 
  -5   0   6     4792.61     5262.48     92.23 o 
  -4   0   6     2405.49     1579.99     42.57 o 
  -3   0   6     3656.70     3719.32    155.30 o 
  -2   0   6      154.91      190.34      3.82 o 
  -1   0   6      434.63      424.90      7.11 o 
   0   0   6     3308.92     3577.39     42.68 o 
   1   0   6     1033.79     1108.18     12.90 o 
   2   0   6       50.11       39.75      1.39 o 
   3   0   6      217.55      228.55      8.31 o 
   4   0   6       45.61       55.38      2.00 o 
   5   0   6      465.25      501.65      8.63 o 
   6   0   6      105.05      108.10      3.75 o 
   7   0   6        2.16        1.33      1.05 o 
   8   0   6        1.94        0.22      1.42 o 
   9   0   6      436.70      428.37     10.19 o 
  10   0   6      954.98      980.38     19.54 o 
  11   0   6      314.88      325.92     16.83 o 
  12   0   6      128.58      126.01      5.49 o 
  13   0   6      137.01      130.27      8.10 o 
  14   0   6        2.70        5.38      3.37 o 
 -17   1   6       26.01       27.76      3.43 o 
 -16   1   6       24.97       18.33      2.93 o 
 -15   1   6        2.12        0.04      1.53 o 
 -14   1   6        4.80        2.68      1.44 o 
 -13   1   6       84.34       80.24      2.60 o 
 -12   1   6        0.01       -0.76      0.80 o 
 -11   1   6      570.81      565.00      7.47 o 
 -10   1   6      129.70      108.15      3.80 o 
  -9   1   6       60.93       55.01      1.89 o 
  -8   1   6       20.89       22.30      1.11 o 
  -7   1   6        6.07        4.71      0.60 o 
  -6   1   6      225.85      253.54      3.36 o 
  -5   1   6      138.97      148.81      2.20 o 
  -4   1   6      606.68      693.07      7.88 o 
  -3   1   6       12.57       14.34      0.83 o 
  -2   1   6     1397.63     1530.05     17.08 o 
  -1   1   6     1223.48     1292.70     13.42 o 
   0   1   6      444.99      497.98      4.92 o 
   1   1   6      522.64      488.50      4.88 o 
   2   1   6     2799.35     3091.45     28.32 o 
   3   1   6       71.14       84.47      1.48 o 
   4   1   6      455.90      491.84      4.86 o 
   5   1   6       56.59       47.34      1.25 o 
   6   1   6       18.32       18.26      1.40 o 
   7   1   6      196.75      194.92      3.49 o 
   8   1   6      545.13      538.24      7.55 o 
   9   1   6       30.38       33.11      1.82 o 
  10   1   6      419.40      422.73      8.49 o 
  11   1   6       18.60       18.43      2.10 o 
  12   1   6       18.62       17.62      3.19 o 
  13   1   6       18.34       21.19      3.86 o 
  14   1   6        0.45       -0.25      2.56 o 
 -16   2   6        4.44        3.71      1.94 o 
 -15   2   6       24.95       30.84      2.84 o 
 -14   2   6        0.62        1.68      1.44 o 
 -13   2   6       57.07       69.49      3.83 o 
 -12   2   6       18.13       19.78      1.89 o 
 -11   2   6      956.07      938.75     12.99 o 
 -10   2   6       53.70       50.59      2.41 o 
  -9   2   6       29.94       31.26      1.55 o 
  -8   2   6        4.39        4.32      1.34 o 
  -7   2   6       55.56       46.72      1.69 o 
  -6   2   6      247.08      293.39      4.26 o 
  -5   2   6     5232.12     5413.15     58.36 o 
  -4   2   6      691.27      686.50      8.54 o 
  -3   2   6      146.86      194.91      3.06 o 
  -2   2   6      674.78      477.33     13.29 o 
  -1   2   6      655.86      780.01     26.05 o 
   0   2   6     1093.34     1203.24     14.00 o 
   1   2   6      180.89      163.35      2.80 o 
   2   2   6        5.43        7.05      0.57 o 
   3   2   6      219.50      242.88      3.10 o 
   4   2   6        5.95        2.24      0.77 o 
   5   2   6        2.71        2.48      0.68 o 
   6   2   6      212.00      221.18      4.32 o 
   7   2   6      228.11      228.84      5.12 o 
   8   2   6      494.36      492.42      7.25 o 
   9   2   6       44.55       45.84      2.94 o 
  10   2   6        2.73        2.31      1.12 o 
  11   2   6      194.10      197.99      5.23 o 
  12   2   6      118.70      125.23      4.17 o 
  13   2   6       76.83       58.91      6.71 o 
 -16   3   6       86.12      114.68      5.95 o 
 -15   3   6       98.92      105.42      4.47 o 
 -14   3   6       86.56       85.18      3.98 o 
 -13   3   6       33.02       38.55      2.84 o 
 -12   3   6      169.76      136.22      3.85 o 
 -11   3   6      139.99      139.00      5.21 o 
 -10   3   6       74.51       68.79      3.73 o 
  -9   3   6      190.85      191.17      4.35 o 
  -8   3   6      105.69       92.85      4.46 o 
  -7   3   6      283.91      275.69      6.10 o 
  -6   3   6       14.29       17.65      1.28 o 
  -5   3   6       47.68       58.78      1.62 o 
  -4   3   6      307.17      299.08      3.64 o 
  -3   3   6      229.63      251.47      3.09 o 
  -2   3   6        9.86        5.63      0.50 o 
  -1   3   6      892.96      918.68     29.03 o 
   0   3   6     2749.66     2928.47     35.86 o 
   1   3   6      640.47      661.78      9.22 o 
   2   3   6      451.81      500.89      6.43 o 
   3   3   6      414.63      419.17      6.06 o 
   4   3   6       57.56       50.01      1.36 o 
   5   3   6        8.21        7.43      0.90 o 
   6   3   6     2609.90     2664.64     37.39 o 
   7   3   6      344.22      365.50      6.87 o 
   8   3   6       35.99       30.77      1.69 o 
   9   3   6        2.58        1.66      1.35 o 
  10   3   6       34.95       40.16      3.74 o 
  11   3   6       13.13       18.22      2.93 o 
  12   3   6      216.66      219.38      8.33 o 
  13   3   6        5.27        1.58      3.52 o 
 -16   4   6        4.21        5.47      2.38 o 
 -15   4   6       98.82      112.07      5.35 o 
 -14   4   6        5.68        3.78      2.05 o 
 -13   4   6      442.02      435.14     11.68 o 
 -12   4   6        1.35        0.13      1.65 o 
 -11   4   6        5.82        8.00      1.56 o 
 -10   4   6        0.44        1.60      0.81 o 
  -9   4   6      298.50      280.64      4.83 o 
  -8   4   6      298.01      284.33      4.72 o 
  -7   4   6      789.79      824.33     10.37 o 
  -6   4   6       50.34       50.15      1.61 o 
  -5   4   6      128.29      127.18      2.19 o 
  -4   4   6       80.30       97.40      1.78 o 
  -3   4   6      731.69      747.05      8.84 o 
  -2   4   6     1185.39     1194.13     15.83 o 
  -1   4   6      258.20      329.39      6.32 o 
   0   4   6       35.84       34.40      1.46 o 
   2   4   6      611.63      623.00     13.85 o 
   3   4   6      206.76      200.02      5.03 o 
   4   4   6      124.92      113.42      6.46 o 
   5   4   6      289.37      271.54      6.54 o 
   6   4   6      304.44      282.16     12.02 o 
   7   4   6      157.15      155.04      8.80 o 
   8   4   6        7.84        8.02      1.99 o 
   9   4   6       18.30       21.51      3.32 o 
  10   4   6       18.04       20.96      2.79 o 
  11   4   6       11.35        8.52      3.91 o 
  12   4   6        0.57       -0.93      1.94 o 
  13   4   6       41.94       39.01      4.39 o 
 -15   5   6        0.51       -0.92      1.52 o 
 -14   5   6       89.17       96.54      4.03 o 
 -13   5   6       14.26       14.29      1.87 o 
 -12   5   6        1.61        4.07      1.32 o 
 -11   5   6       22.74       25.85      1.89 o 
 -10   5   6      186.15      156.76      5.15 o 
  -9   5   6       12.86       11.12      1.37 o 
  -8   5   6        3.51        4.11      0.83 o 
  -7   5   6       26.79       26.72      1.37 o 
  -6   5   6       46.92       37.15      2.06 o 
  -5   5   6       13.33       11.17      0.86 o 
  -4   5   6      327.24      322.81      5.01 o 
  -3   5   6      295.77      299.33      7.52 o 
  -2   5   6      599.22      652.69      9.13 o 
  -1   5   6       21.75       32.04      1.32 o 
   0   5   6      788.51      827.10     13.71 o 
   1   5   6      237.29      243.99      5.51 o 
   2   5   6       15.19       16.49      1.59 o 
   3   5   6       63.14       62.08      2.97 o 
   4   5   6      656.21      674.27     12.47 o 
   5   5   6       89.77       93.60      3.70 o 
   6   5   6       17.08       19.49      3.63 o 
   7   5   6      118.24      119.61      7.82 o 
   8   5   6      114.57      119.39      8.22 o 
   9   5   6        0.27        0.75      1.73 o 
  10   5   6        0.18        3.92      2.00 o 
  11   5   6        5.05        2.11      2.82 o 
  12   5   6       28.87       36.43      6.04 o 
 -14   6   6       20.44       24.00      3.50 o 
 -13   6   6        2.75        5.94      2.63 o 
 -12   6   6       28.37       29.57      4.16 o 
 -11   6   6       29.82       30.23      4.29 o 
 -10   6   6        0.08        2.74      1.45 o 
  -9   6   6        0.94        1.87      1.36 o 
  -8   6   6      343.40      321.22      7.07 o 
  -7   6   6       27.58       32.31      2.02 o 
  -6   6   6       46.74       44.51      2.94 o 
  -5   6   6       15.00       16.55      0.94 o 
  -4   6   6      198.47      223.50     10.29 o 
  -3   6   6        3.61        5.45      1.59 o 
  -2   6   6        8.58       11.13      0.79 o 
  -1   6   6        4.52        3.49      0.83 o 
   0   6   6       49.95       48.33      2.27 o 
   1   6   6      264.27      279.68      6.25 o 
   2   6   6        0.05       -0.79      0.79 o 
   3   6   6      441.75      453.25     10.49 o 
   4   6   6      532.69      527.07     10.57 o 
   5   6   6       43.97       39.84      3.73 o 
   6   6   6        1.61       -0.26      1.32 o 
   7   6   6        2.93        1.51      2.43 o 
   8   6   6        1.26        1.97      2.49 o 
   9   6   6       14.43       14.25      2.76 o 
  10   6   6        4.77        1.44      2.03 o 
  11   6   6       16.02       17.35      3.21 o 
 -13   7   6        0.43       -0.18      2.19 o 
 -12   7   6       14.94       17.18      2.80 o 
 -11   7   6        1.47        2.83      1.76 o 
 -10   7   6       11.48       10.00      1.98 o 
  -9   7   6        1.81        1.92      1.37 o 
  -8   7   6       19.40       15.74      2.32 o 
  -7   7   6        0.31       -0.85      0.85 o 
  -6   7   6        0.06       -0.30      0.71 o 
  -5   7   6        1.47        3.31      1.69 o 
  -4   7   6       20.27       18.27      2.61 o 
  -3   7   6       20.48       22.94      2.74 o 
  -2   7   6        3.94        4.84      0.90 o 
  -1   7   6        1.72        0.87      0.78 o 
   0   7   6       10.92       11.35      1.40 o 
   1   7   6       44.03       42.86      2.82 o 
   2   7   6       79.63       79.34      4.12 o 
   3   7   6       14.85       14.49      2.75 o 
   4   7   6      308.97      308.68      7.96 o 
   5   7   6      316.58      325.63      9.26 o 
   6   7   6       21.67       24.81      3.10 o 
   7   7   6        5.97        5.71      3.04 o 
   8   7   6        4.91        2.18      2.79 o 
   9   7   6        9.71       11.34      2.67 o 
  10   7   6       76.08       71.07      5.49 o 
 -11   8   6       40.70       46.04      4.24 o 
 -10   8   6       74.90       81.96      4.44 o 
  -9   8   6        1.07        0.98      2.50 o 
  -8   8   6       10.80        8.41      2.42 o 
  -7   8   6       21.79       23.28      2.04 o 
  -6   8   6        0.11        0.94      2.48 o 
  -5   8   6        3.83        1.27      1.66 o 
  -4   8   6       93.43       94.45      8.68 o 
  -3   8   6        0.75        0.99      1.60 o 
  -2   8   6       84.72       82.85      3.66 o 
  -1   8   6       63.24       59.92      2.73 o 
   0   8   6       93.06       94.06      4.35 o 
   1   8   6      280.50      296.85      7.03 o 
   2   8   6      345.83      333.91      7.77 o 
   3   8   6       52.51       46.32      3.07 o 
   4   8   6       18.22       18.87      2.54 o 
   5   8   6       54.76       59.93      4.23 o 
   6   8   6       51.37       47.34      4.00 o 
   7   8   6        0.10        1.06      2.49 o 
   8   8   6       60.81       53.91      6.99 o 
  -9   9   6        5.51        4.78      1.67 o 
  -8   9   6       55.52       51.52      3.03 o 
  -7   9   6       54.46       60.24      2.87 o 
  -6   9   6       69.49       75.20      7.49 o 
  -5   9   6      182.82      173.16      9.72 o 
  -4   9   6        2.15        1.39      1.83 o 
  -3   9   6        2.37        2.33      2.37 o 
  -2   9   6       77.18       80.68      2.98 o 
  -1   9   6        8.52        7.06      2.36 o 
   0   9   6      233.28      236.08      6.13 o 
   1   9   6       28.12       27.04      3.84 o 
   2   9   6        3.72        1.69      1.77 o 
   3   9   6        0.85       -0.29      1.46 o 
   4   9   6      116.57      122.01     10.94 o 
   5   9   6        3.15        2.66      1.89 o 
   6   9   6       37.46       31.04      3.44 o 
  -6  10   6        7.00        1.49      3.14 o 
  -5  10   6        0.70       -1.33      2.54 o 
  -4  10   6        2.28        2.56      2.73 o 
  -3  10   6       26.82       32.21      4.95 o 
  -2  10   6        1.04       -1.06      1.06 o 
  -1  10   6      324.48      335.72     10.76 o 
   0  10   6      309.91      308.37      7.51 o 
   1  10   6      105.26       97.77      8.80 o 
   2  10   6        1.21        0.17      1.59 o 
   3  10   6        3.32        2.61      2.07 o 
 -17   1   7        1.27        2.92      2.23 o 
 -16   1   7        8.42        7.24      2.46 o 
 -15   1   7       12.55       15.28      2.26 o 
 -14   1   7       37.22       33.69      2.48 o 
 -13   1   7       47.60       43.74      2.64 o 
 -12   1   7      549.29      530.40      6.78 o 
 -11   1   7      610.49      605.10      7.38 o 
 -10   1   7      268.70      253.68      4.10 o 
  -9   1   7      143.63      147.77      2.86 o 
  -8   1   7       48.48       48.03      1.63 o 
  -7   1   7      225.43      210.03      2.91 o 
  -6   1   7      146.71      198.39      2.84 o 
  -5   1   7        0.00        0.57      0.39 o 
  -4   1   7       31.40       34.16      0.98 o 
  -3   1   7     1022.41     1052.09     10.22 o 
  -2   1   7      328.97      344.43      3.71 o 
  -1   1   7      180.82      206.28      2.54 o 
   0   1   7      907.32      974.28      9.01 o 
   1   1   7      810.24      891.47      8.31 o 
   2   1   7     1960.58     2162.17     19.02 o 
   3   1   7       61.72       83.36      1.55 o 
   4   1   7      942.22     1060.50      9.44 o 
   5   1   7        2.51        1.69      0.58 o 
   6   1   7      176.20      175.59      3.16 o 
   7   1   7      170.03      158.85      3.50 o 
   8   1   7      254.01      254.35      4.58 o 
   9   1   7       41.43       36.02      2.13 o 
  10   1   7       13.39       13.70      1.86 o 
  11   1   7       31.77       21.81      2.31 o 
  12   1   7        0.05       -0.19      1.44 o 
  13   1   7        1.93        0.94      1.64 o 
 -16   2   7        8.32        5.29      2.02 o 
 -15   2   7        0.04       -1.39      1.39 o 
 -14   2   7       69.30       68.33      3.34 o 
 -13   2   7       46.56       39.94      2.76 o 
 -12   2   7      339.24      325.97      6.31 o 
 -11   2   7      762.06      735.98     10.78 o 
 -10   2   7       53.63       54.22      2.50 o 
  -9   2   7      515.68      506.27      7.06 o 
  -8   2   7      722.32      682.06      8.55 o 
  -7   2   7      967.99      994.58     12.54 o 
  -6   2   7       68.25       74.86      1.85 o 
  -5   2   7      757.92      857.64      8.94 o 
  -4   2   7      949.08      981.93     10.78 o 
  -3   2   7     2827.74     3160.10     48.22 o 
  -2   2   7      194.32      216.74      3.46 o 
  -1   2   7      206.87      219.34      3.75 o 
   0   2   7      124.62      139.90      2.38 o 
   1   2   7       19.07       16.19      0.90 o 
   2   2   7      356.69      354.85      4.62 o 
   3   2   7       19.35       12.38      0.86 o 
   4   2   7      764.69      711.60     10.31 o 
   5   2   7       56.13       48.83      1.81 o 
   6   2   7       67.37       67.13      2.37 o 
   7   2   7      253.31      240.96      4.42 o 
   8   2   7        0.07       -0.07      0.82 o 
   9   2   7       54.98       60.36      5.07 o 
  10   2   7      183.82      202.16      4.76 o 
  11   2   7       20.36       16.89      2.03 o 
  12   2   7       24.81       19.36      2.24 o 
  13   2   7       32.50       27.81      3.46 o 
 -16   3   7        0.71       -1.41      1.98 o 
 -15   3   7       11.73        8.53      2.31 o 
 -14   3   7       38.72       37.38      5.09 o 
 -13   3   7      102.88       86.69      4.27 o 
 -12   3   7       24.71       29.43      2.38 o 
 -11   3   7      133.98      130.17      3.97 o 
 -10   3   7      330.34      324.11      6.49 o 
  -9   3   7       52.19       45.90      2.21 o 
  -8   3   7      131.37      109.80      2.56 o 
  -7   3   7       24.92       21.13      1.41 o 
  -6   3   7       82.44       96.43      2.92 o 
  -5   3   7       42.06       26.19      1.71 o 
  -4   3   7      139.45      155.37      2.61 o 
  -3   3   7      116.38      112.93      2.59 o 
  -2   3   7      417.53      460.39      6.12 o 
  -1   3   7     1646.22     1681.39     20.73 o 
   0   3   7     3142.00     3433.93     41.50 o 
   1   3   7      423.95      468.06      5.70 o 
   2   3   7       65.83       82.10      2.02 o 
   3   3   7        1.78        0.98      0.62 o 
   4   3   7      384.41      406.84      5.94 o 
   5   3   7      142.20      125.95      2.77 o 
   6   3   7        5.52       11.84      1.35 o 
   7   3   7       50.71       57.11      2.58 o 
   8   3   7        3.28        4.97      1.09 o 
   9   3   7       12.31       14.84      2.22 o 
  10   3   7       15.75       16.26      2.78 o 
  11   3   7       54.59       55.02      4.65 o 
  12   3   7       32.00       25.41      5.07 o 
  13   3   7       33.44       31.12      5.83 o 
 -16   4   7       16.54       14.14      3.62 o 
 -15   4   7        0.18        0.44      1.88 o 
 -14   4   7       30.09       25.64      3.11 o 
 -13   4   7       78.72       81.63      4.36 o 
 -12   4   7       55.57       55.23      2.80 o 
 -11   4   7        0.10       -0.83      0.83 o 
 -10   4   7      153.68      159.50      3.61 o 
  -9   4   7       94.92       92.35      2.58 o 
  -8   4   7       86.68       91.50      2.45 o 
  -7   4   7      540.77      555.24      7.61 o 
  -6   4   7      885.32      880.18     10.90 o 
  -5   4   7      762.51      760.79      8.05 o 
  -4   4   7      857.91      907.34      9.21 o 
  -3   4   7      502.14      482.32      5.29 o 
  -2   4   7       31.29       37.57      1.13 o 
  -1   4   7      313.13      298.41     18.83 o 
   0   4   7       83.65       47.42      3.11 o 
   2   4   7        0.03        0.39      0.79 o 
   3   4   7        8.29        9.75      1.43 o 
   4   4   7       22.23       16.10      1.76 o 
   5   4   7       15.53       11.33      1.63 o 
   6   4   7       52.63       51.76      5.62 o 
   7   4   7       66.54       65.73      6.54 o 
   8   4   7       72.88       77.38      4.52 o 
   9   4   7       85.07       77.08      9.10 o 
  10   4   7       60.27       64.30      6.89 o 
  11   4   7       97.44      103.18     10.83 o 
  12   4   7        2.98        1.19      3.45 o 
 -15   5   7       13.95       11.11      1.92 o 
 -14   5   7       56.87       59.15      3.31 o 
 -13   5   7        0.19        0.39      1.22 o 
 -12   5   7       27.37       21.86      3.05 o 
 -11   5   7        5.02        1.49      1.06 o 
 -10   5   7        1.70        1.30      0.82 o 
  -9   5   7       24.52       27.19      1.61 o 
  -8   5   7      346.72      345.99      6.03 o 
  -7   5   7        0.03       -0.55      0.55 o 
  -6   5   7        0.12       -0.37      0.49 o 
  -5   5   7      150.32      165.73      3.36 o 
  -4   5   7        0.09       -0.69      0.72 o 
  -3   5   7      192.91      207.23      5.58 o 
  -2   5   7      237.13      257.67      5.51 o 
  -1   5   7      325.08      322.52      7.05 o 
   0   5   7      232.78      243.41      5.58 o 
   1   5   7      151.91      157.00      4.94 o 
   2   5   7      508.12      522.88     10.05 o 
   3   5   7        5.06        8.54      1.48 o 
   4   5   7       19.50       18.67      2.00 o 
   5   5   7      200.10      196.26      6.88 o 
   6   5   7       15.34       12.95      3.36 o 
   7   5   7       13.37        5.43      2.82 o 
   8   5   7       23.71       19.14      4.26 o 
   9   5   7       56.55       56.70      5.01 o 
  10   5   7        8.98       10.09      2.65 o 
  11   5   7        6.19        1.73      2.79 o 
 -14   6   7        1.35        1.25      1.67 o 
 -13   6   7        4.00        6.78      2.15 o 
 -12   6   7        5.56        3.74      1.23 o 
 -11   6   7        8.28        9.07      1.23 o 
 -10   6   7       10.72       11.97      2.12 o 
  -9   6   7       79.43       75.90      3.34 o 
  -8   6   7      174.89      186.07      5.06 o 
  -7   6   7      180.75      178.90      4.73 o 
  -6   6   7        1.51        0.93      0.78 o 
  -5   6   7        1.36        3.03      1.00 o 
  -4   6   7      334.74      338.70      6.83 o 
  -3   6   7      130.17      126.57      3.44 o 
  -2   6   7        2.21        1.59      0.80 o 
  -1   6   7       29.38       27.21      1.90 o 
   0   6   7        0.25        1.06      0.88 o 
   1   6   7        1.03        0.48      0.94 o 
   2   6   7       87.59      102.27      3.71 o 
   3   6   7        2.47        1.41      1.10 o 
   4   6   7        4.69        4.45      1.37 o 
   5   6   7        7.84        8.64      1.67 o 
   6   6   7       73.02       77.61      4.39 o 
   7   6   7       42.29       44.67      5.79 o 
   8   6   7        4.20        3.71      3.01 o 
   9   6   7      113.82      110.44      5.87 o 
  10   6   7        2.30        3.87      2.92 o 
 -13   7   7        8.54       12.99      3.40 o 
 -12   7   7       14.92       11.60      2.97 o 
 -11   7   7        0.25        0.12      1.64 o 
 -10   7   7       20.47       24.92      2.80 o 
  -9   7   7       73.47       77.94      4.02 o 
  -8   7   7        0.76        2.69      1.71 o 
  -7   7   7        5.39        3.40      1.14 o 
  -6   7   7        0.07       -0.47      0.79 o 
  -5   7   7      415.04      410.17      7.97 o 
  -4   7   7      313.95      322.42      9.65 o 
  -3   7   7      103.66      102.76      3.09 o 
  -2   7   7      209.54      212.98      5.10 o 
  -1   7   7       12.52       14.04      1.55 o 
   0   7   7        9.14        8.26      1.39 o 
   1   7   7        6.59        7.85      1.42 o 
   2   7   7        0.00        0.14      1.01 o 
   3   7   7      161.32      155.60      8.34 o 
   4   7   7      145.81      139.70      4.85 o 
   5   7   7        1.25        0.93      2.28 o 
   6   7   7        5.84        6.45      2.02 o 
   7   7   7       78.02       83.09      7.13 o 
   8   7   7        0.09        0.24      2.80 o 
   9   7   7        0.19       -0.35      1.84 o 
 -11   8   7        7.53        1.33      1.76 o 
 -10   8   7        2.37        2.53      1.57 o 
  -9   8   7        2.50        5.94      1.77 o 
  -8   8   7       66.86       69.74      8.65 o 
  -7   8   7      251.40      260.54      6.97 o 
  -6   8   7       30.31       28.03      1.81 o 
  -5   8   7       16.44       16.26      2.77 o 
  -4   8   7       49.73       56.31      4.46 o 
  -3   8   7       13.27        9.76      1.93 o 
  -2   8   7      249.47      245.55      6.27 o 
  -1   8   7      203.91      205.26      5.36 o 
   0   8   7      183.74      174.59      6.55 o 
   1   8   7      609.52      600.04     11.75 o 
   2   8   7      163.00      169.84      5.33 o 
   3   8   7       51.45       56.02      3.51 o 
   4   8   7       68.32       63.04      4.10 o 
   5   8   7       50.63       45.79      3.89 o 
   6   8   7       67.16       66.50      5.65 o 
   7   8   7       15.35       12.31      3.85 o 
   8   8   7       18.57       19.28      4.88 o 
  -9   9   7       55.13       49.44      3.37 o 
  -8   9   7        2.23        0.35      1.25 o 
  -7   9   7       32.57       31.80      2.26 o 
  -6   9   7       31.01       33.32      5.48 o 
  -5   9   7       35.19       39.20      4.11 o 
  -4   9   7       14.96       18.06      3.02 o 
  -3   9   7       39.30       37.79      3.83 o 
  -2   9   7       41.48       45.79      2.59 o 
  -1   9   7        5.16        2.17      1.27 o 
   0   9   7        7.03        7.21      1.64 o 
   1   9   7       42.11       48.70      3.24 o 
   2   9   7        3.36        4.24      1.59 o 
   3   9   7       10.11        7.88      2.04 o 
   4   9   7        6.71        6.85      2.01 o 
   5   9   7        0.68        2.83      1.81 o 
   6   9   7      102.72       94.13      7.16 o 
  -6  10   7       29.37       28.45      5.27 o 
  -5  10   7       29.19       26.09      4.92 o 
  -4  10   7       10.66       10.29      3.73 o 
  -3  10   7       28.93       28.17      3.74 o 
  -2  10   7      292.86      289.40      9.37 o 
  -1  10   7      139.02      146.75      4.81 o 
   0  10   7      213.66      199.98      5.88 o 
   1  10   7      394.36      375.70     10.13 o 
   2  10   7       51.89       53.25      4.10 o 
 -17   0   8        0.03        0.11      4.51 o 
 -16   0   8      108.28      114.20      5.06 o 
 -15   0   8       59.49       69.16      4.21 o 
 -14   0   8      149.80      146.82      4.89 o 
 -13   0   8       61.66       63.78      3.49 o 
 -12   0   8      130.55      123.84      5.35 o 
 -11   0   8      121.19      110.54      7.20 o 
 -10   0   8     8661.60     8452.62    118.07 o 
  -9   0   8      275.20      291.31      7.71 o 
  -8   0   8       59.28       60.41      2.68 o 
  -7   0   8        1.39        2.10      1.03 o 
  -6   0   8       11.70       13.63      1.54 o 
  -5   0   8      236.72      287.84     22.09 o 
  -4   0   8     6331.73     7357.94    128.13 o 
  -3   0   8      900.43     1036.07     13.52 o 
  -2   0   8      328.34      383.48      5.82 o 
  -1   0   8        7.02       10.86      1.05 o 
   0   0   8       25.73       22.82      1.14 o 
   1   0   8        6.00       19.20      1.20 o 
   2   0   8      232.78      240.86      4.33 o 
   3   0   8      306.95      323.90      5.44 o 
   4   0   8       41.38       42.76      3.75 o 
   5   0   8      672.21      715.62      9.40 o 
   6   0   8      975.51      959.72     18.40 o 
   7   0   8      248.33      240.99      6.76 o 
   8   0   8       34.61       31.36      2.84 o 
   9   0   8       92.86       91.19      4.30 o 
  10   0   8       13.02       14.72      3.57 o 
  11   0   8      395.56      407.86     10.74 o 
  12   0   8      227.96      243.07      7.97 o 
  13   0   8        2.78       -2.64      2.64 o 
 -17   1   8        0.49        0.95      2.22 o 
 -16   1   8        0.10        3.19      2.21 o 
 -15   1   8       87.21       95.17      3.71 o 
 -14   1   8       34.24       35.13      2.50 o 
 -13   1   8      120.83      115.25      3.69 o 
 -12   1   8        0.10        0.28      1.02 o 
 -11   1   8       47.55       43.59      1.84 o 
 -10   1   8       33.07       33.13      1.73 o 
  -9   1   8      262.21      247.15      3.72 o 
  -8   1   8        0.81       -0.21      0.58 o 
  -7   1   8       20.24       14.88      0.91 o 
  -6   1   8      106.05       96.30      1.86 o 
  -5   1   8      339.09      382.25      4.22 o 
  -4   1   8      293.62      370.62      4.61 o 
  -3   1   8      267.18      276.21      3.45 o 
  -2   1   8       12.27       29.04      0.96 o 
  -1   1   8      956.03     1089.45     11.17 o 
   0   1   8      440.71      426.26      4.27 o 
   1   1   8      759.25      813.40      7.80 o 
   2   1   8      194.53      195.31      2.70 o 
   3   1   8       63.30       66.04      1.83 o 
   4   1   8      281.25      299.64      3.92 o 
   5   1   8       96.24       97.54      2.24 o 
   6   1   8      226.63      215.41      3.69 o 
   7   1   8      182.13      164.31      3.48 o 
   8   1   8       15.09       14.10      1.45 o 
   9   1   8       66.24       63.63      2.64 o 
  10   1   8        1.70        3.97      1.49 o 
  11   1   8        0.12        0.67      1.49 o 
  12   1   8        1.50        0.05      1.53 o 
  13   1   8       15.87       17.05      2.33 o 
 -16   2   8       14.76       13.67      2.35 o 
 -15   2   8       99.97      108.73      4.42 o 
 -14   2   8       10.42        8.58      1.65 o 
 -13   2   8        0.10       -0.12      1.19 o 
 -12   2   8      893.93      893.82     12.79 o 
 -11   2   8       36.61       34.09      2.21 o 
 -10   2   8       20.75       17.14      1.81 o 
  -9   2   8        6.11        4.15      1.05 o 
  -8   2   8     2147.44     2061.27     22.09 o 
  -7   2   8      114.08      119.38      2.64 o 
  -6   2   8      180.03      217.32      3.52 o 
  -5   2   8       59.14       56.11      1.82 o 
  -4   2   8      158.89      173.12      3.17 o 
  -3   2   8      334.10      384.47      5.38 o 
  -2   2   8      578.87      618.62      7.26 o 
  -1   2   8       65.46       57.32      1.44 o 
   0   2   8       39.78       50.06      1.61 o 
   1   2   8        0.01       -0.03      0.42 o 
   2   2   8        0.13        0.34      0.32 o 
   3   2   8      217.71      240.02      3.27 o 
   4   2   8       17.28       10.48      0.97 o 
   5   2   8       22.20       20.18      1.35 o 
   6   2   8      224.71      240.10      4.41 o 
   7   2   8       20.34       18.17      1.48 o 
   8   2   8      104.95      106.48      3.27 o 
   9   2   8      338.02      347.72      6.62 o 
  10   2   8       91.60      101.59      4.17 o 
  11   2   8       75.56       75.82      4.34 o 
  12   2   8      212.23      234.99      6.11 o 
 -16   3   8       31.80       30.85      3.38 o 
 -15   3   8      176.47      170.23      6.25 o 
 -14   3   8        9.07        5.41      2.05 o 
 -13   3   8      421.88      452.48      8.87 o 
 -12   3   8        1.13        0.09      1.47 o 
 -11   3   8       18.80       19.07      2.03 o 
 -10   3   8        5.46        7.73      1.38 o 
  -9   3   8      637.01      613.80      7.99 o 
  -8   3   8       93.46       99.27      2.49 o 
  -7   3   8        2.61        4.39      0.92 o 
  -6   3   8        0.02        1.20      0.42 o 
  -5   3   8       69.46       70.57      2.42 o 
  -4   3   8        0.12       -0.35      0.35 o 
  -3   3   8        5.61        4.72      0.67 o 
  -2   3   8       11.63       17.12      1.47 o 
  -1   3   8     1072.77     1134.64     15.00 o 
   0   3   8      196.95      214.18      3.30 o 
   1   3   8        4.09        3.20      0.58 o 
   2   3   8       45.88       41.10      1.66 o 
   3   3   8      210.11      226.25      3.96 o 
   4   3   8        7.28        5.48      0.92 o 
   5   3   8       19.59       19.78      1.48 o 
   6   3   8       37.37       28.86      1.82 o 
   7   3   8       48.82       41.66      3.84 o 
   8   3   8       24.90       24.82      1.83 o 
   9   3   8        5.72        7.30      2.11 o 
  10   3   8        1.01        3.94      1.97 o 
  11   3   8      118.10      131.82      8.86 o 
  12   3   8        6.86       -0.35      3.21 o 
 -16   4   8        2.18       -0.36      1.98 o 
 -15   4   8       23.19       31.47      3.14 o 
 -14   4   8      454.33      469.98      9.02 o 
 -13   4   8        4.20        4.39      1.47 o 
 -12   4   8        4.99        1.94      1.07 o 
 -11   4   8       24.28       21.73      1.72 o 
 -10   4   8       64.50       65.34      2.31 o 
  -9   4   8      713.82      702.51      8.94 o 
  -8   4   8       41.23       27.98      1.51 o 
  -7   4   8      104.41      105.97      2.47 o 
  -6   4   8     2556.96     2489.16     25.71 o 
  -5   4   8        4.34        3.73      0.83 o 
  -4   4   8      112.42      111.84      3.28 o 
  -3   4   8      784.63      755.77      8.60 o 
  -2   4   8      162.04      168.86      3.05 o 
  -1   4   8        3.51        1.15      0.82 o 
   1   4   8       37.95       39.32      1.50 o 
   2   4   8       18.17       14.21      1.63 o 
   3   4   8      253.48      241.08      6.03 o 
   4   4   8        2.66        3.44      1.20 o 
   5   4   8       39.40       36.61      2.72 o 
   6   4   8       22.38       17.11      2.67 o 
   7   4   8      344.62      310.01     13.94 o 
   8   4   8        6.63        8.67      2.31 o 
   9   4   8        0.31       -0.08      2.25 o 
  10   4   8      139.52      148.69      9.49 o 
  11   4   8        0.03        0.35      2.36 o 
  12   4   8        2.81        0.98      3.63 o 
 -15   5   8      131.10      134.86      4.57 o 
 -14   5   8       33.76       32.61      2.60 o 
 -13   5   8       81.68       88.64      3.54 o 
 -12   5   8        4.89        5.49      1.42 o 
 -11   5   8      126.13      140.49      4.65 o 
 -10   5   8       19.22       22.74      1.73 o 
  -9   5   8        5.30        4.41      0.93 o 
  -8   5   8        3.08        3.28      0.82 o 
  -7   5   8      515.57      478.72      6.97 o 
  -6   5   8       25.20       28.00      1.36 o 
  -5   5   8       10.20       11.33      1.38 o 
  -4   5   8      237.42      227.37      5.24 o 
  -3   5   8      373.27      374.80      7.47 o 
  -2   5   8      239.47      262.12      6.11 o 
  -1   5   8        5.48       10.13      1.35 o 
   0   5   8       16.77       16.29      1.63 o 
   1   5   8      474.03      455.06      9.09 o 
   2   5   8       33.71       41.51      2.66 o 
   3   5   8        1.08        0.01      1.04 o 
   4   5   8       29.46       21.81      3.64 o 
   5   5   8       64.31       67.98      3.51 o 
   6   5   8        2.63        4.00      2.59 o 
   7   5   8      242.57      250.49     12.26 o 
   8   5   8       17.04       17.15      4.30 o 
   9   5   8        2.77        2.04      2.11 o 
  10   5   8        0.87       -2.23      2.23 o 
  11   5   8        2.05        2.54      3.24 o 
 -14   6   8        0.01       -1.22      1.22 o 
 -13   6   8        9.41       11.95      4.01 o 
 -12   6   8       14.39       15.97      1.76 o 
 -11   6   8        1.75        0.65      0.95 o 
 -10   6   8      218.13      230.41      5.02 o 
  -9   6   8      178.02      168.47      7.95 o 
  -8   6   8      129.74      127.87      4.15 o 
  -7   6   8       44.68       44.18      2.47 o 
  -6   6   8       72.37       56.98      2.63 o 
  -5   6   8        6.36        8.59      1.72 o 
  -4   6   8     2542.39     2509.29     37.64 o 
  -3   6   8      449.74      442.69      8.60 o 
  -2   6   8       30.42       35.02      3.23 o 
  -1   6   8        0.05       -0.81      0.81 o 
   0   6   8        3.86        2.59      1.06 o 
   1   6   8        0.83       -0.91      0.91 o 
   2   6   8      740.75      749.45     13.84 o 
   3   6   8      266.15      251.06      6.58 o 
   4   6   8      133.91      134.71      4.77 o 
   5   6   8        0.59        0.70      1.38 o 
   6   6   8        2.87        0.41      1.59 o 
   7   6   8        0.57       -2.16      2.16 o 
   8   6   8      178.15      186.14     11.13 o 
   9   6   8       51.88       50.03      9.22 o 
  10   6   8        1.66        1.95      3.24 o 
 -13   7   8       48.76       54.77      5.87 o 
 -12   7   8       56.90       52.49      5.40 o 
 -11   7   8      172.17      166.94      6.53 o 
 -10   7   8       24.87       24.51      2.83 o 
  -9   7   8        3.45        3.88      1.62 o 
  -8   7   8       65.04       70.94      3.26 o 
  -7   7   8       78.12       74.91      3.12 o 
  -6   7   8      340.88      356.96      7.55 o 
  -5   7   8       77.95       89.06      3.10 o 
  -4   7   8       18.20       19.86      1.67 o 
  -3   7   8       51.51       47.71      3.64 o 
  -2   7   8        0.63        1.31      1.03 o 
  -1   7   8        0.95       -0.15      0.96 o 
   0   7   8       95.66       98.55      3.69 o 
   1   7   8      101.41       88.84      3.62 o 
   2   7   8       33.36       33.83      2.66 o 
   3   7   8       16.22       16.07      2.10 o 
   4   7   8       18.97       16.57      2.18 o 
   5   7   8       51.38       49.99      4.12 o 
   6   7   8        2.47        1.01      1.73 o 
   7   7   8        0.75        2.00      2.79 o 
   8   7   8       12.24       11.78      4.07 o 
   9   7   8      149.01      142.53      6.97 o 
 -11   8   8       53.65       57.84      4.07 o 
 -10   8   8       21.60       23.97      4.18 o 
  -9   8   8        9.80        8.60      4.45 o 
  -8   8   8       30.57       33.88      2.78 o 
  -7   8   8       39.60       40.12      3.52 o 
  -6   8   8      130.60      128.86      7.72 o 
  -5   8   8        0.77       -1.37      1.37 o 
  -4   8   8       43.54       46.97      2.37 o 
  -3   8   8       88.11       85.89      3.20 o 
  -2   8   8     1053.67     1074.60     18.29 o 
  -1   8   8       68.09       74.88      3.35 o 
   0   8   8       71.37       74.31      3.49 o 
   1   8   8       18.70       16.33      2.03 o 
   2   8   8        9.08        8.84      1.77 o 
   3   8   8        0.14        0.19      1.29 o 
   4   8   8       85.12       81.75      4.12 o 
   5   8   8      113.02      127.57      7.29 o 
   6   8   8       19.07       24.04      3.27 o 
   7   8   8        5.24        0.76      3.10 o 
  -9   9   8        0.09       -2.23      2.63 o 
  -8   9   8       25.68       27.03      2.49 o 
  -7   9   8      130.73      134.83      4.62 o 
  -6   9   8        5.24        9.70      3.56 o 
  -5   9   8       39.51       45.57      4.53 o 
  -4   9   8        1.47        0.34      0.98 o 
  -3   9   8        0.03        0.65      1.10 o 
  -2   9   8       41.49       43.83      2.67 o 
  -1   9   8       50.09       48.88      2.98 o 
   0   9   8        0.64       -0.01      1.30 o 
   1   9   8        0.15       -0.50      1.31 o 
   2   9   8       77.12       80.99      4.02 o 
   3   9   8        5.57        7.10      3.07 o 
   4   9   8        0.64        1.19      1.73 o 
   5   9   8       69.45       68.50      5.01 o 
  -5  10   8       22.27       18.12      4.42 o 
  -4  10   8        5.10        6.30      2.62 o 
  -3  10   8       77.16       78.24      3.34 o 
  -2  10   8        0.28       -0.42      1.21 o 
  -1  10   8      114.23      106.48      4.36 o 
   0  10   8      316.50      302.57      7.79 o 
   1  10   8       68.22       72.02      3.96 o 
 -17   1   9      300.31      316.88      8.63 o 
 -16   1   9        8.61       12.83      2.28 o 
 -15   1   9       18.46       19.71      2.29 o 
 -14   1   9       12.07        8.33      1.64 o 
 -13   1   9      416.40      395.85      7.29 o 
 -12   1   9        0.48        2.95      1.37 o 
 -11   1   9      571.03      583.12      7.13 o 
 -10   1   9       25.96       18.89      1.12 o 
  -9   1   9        0.01        0.81      0.78 o 
  -8   1   9       36.83       32.06      1.54 o 
  -7   1   9        7.25       10.43      0.89 o 
  -6   1   9       83.23      101.42      2.08 o 
  -5   1   9      917.27     1037.88     11.08 o 
  -4   1   9       25.58       37.45      1.13 o 
  -3   1   9     1380.00     1609.97     17.92 o 
  -2   1   9      150.48      166.11      2.33 o 
  -1   1   9       65.51       86.02      1.57 o 
   0   1   9      341.46      418.35      5.05 o 
   1   1   9      648.65      651.17      6.57 o 
   2   1   9       85.95       81.13      1.78 o 
   3   1   9       42.85       38.60      1.48 o 
   4   1   9      108.33      128.30      2.60 o 
   5   1   9       77.07       60.20      2.62 o 
   6   1   9       27.34       34.65      1.54 o 
   7   1   9       73.46       88.25      2.82 o 
   8   1   9      258.50      246.46      5.12 o 
   9   1   9      156.32      158.14      4.10 o 
  10   1   9        2.38        2.41      1.46 o 
  11   1   9       44.97       42.68      3.05 o 
  12   1   9        9.38       11.91      2.12 o 
 -16   2   9       61.54       66.63      7.50 o 
 -15   2   9      137.36      151.53      4.59 o 
 -14   2   9       49.51       58.33      3.11 o 
 -13   2   9       64.90       66.52      3.50 o 
 -12   2   9      618.07      628.18     10.82 o 
 -11   2   9       51.28       50.22      2.85 o 
 -10   2   9       48.98       51.46      2.77 o 
  -9   2   9     1496.54     1463.46     18.15 o 
  -8   2   9     3295.82     3154.86     35.97 o 
  -7   2   9        0.00        0.16      0.55 o 
  -6   2   9      299.55      334.89      6.18 o 
  -5   2   9        7.32        4.94      0.83 o 
  -4   2   9      283.68      248.36      5.71 o 
  -3   2   9      271.03      330.26      4.61 o 
  -2   2   9      849.04      981.81     13.46 o 
  -1   2   9       50.88       50.40      1.56 o 
   0   2   9       42.18       41.70      1.38 o 
   1   2   9       98.79      115.13      1.87 o 
   2   2   9       18.46       15.81      0.88 o 
   3   2   9       98.26       92.59      2.13 o 
   4   2   9       14.99       17.59      1.11 o 
   5   2   9      137.89      163.64      3.48 o 
   6   2   9        0.45        1.05      0.85 o 
   7   2   9        3.59        6.74      1.14 o 
   8   2   9       47.82       39.09      4.73 o 
   9   2   9       30.45       27.65      2.34 o 
  10   2   9        0.01        0.48      1.40 o 
  11   2   9       87.09      100.67      6.52 o 
  12   2   9      131.80      160.91      5.08 o 
 -16   3   9        0.62       -0.54      1.89 o 
 -15   3   9       14.68        7.72      2.28 o 
 -14   3   9       72.39       87.95      4.64 o 
 -13   3   9        0.78       -0.98      1.27 o 
 -12   3   9        3.12        0.37      1.26 o 
 -11   3   9        0.14        1.22      1.20 o 
 -10   3   9        1.47        2.17      0.92 o 
  -9   3   9      453.62      449.52      7.03 o 
  -8   3   9      283.81      290.69      4.65 o 
  -7   3   9      185.41      195.88      3.53 o 
  -6   3   9      308.29      278.19      4.75 o 
  -5   3   9       86.16      107.72      3.08 o 
  -3   3   9        2.33        0.45      0.40 o 
  -1   3   9      569.75      642.10     14.24 o 
   0   3   9       33.37       38.83      1.46 o 
   1   3   9       88.19       82.08      2.61 o 
   2   3   9        0.75        1.99      0.74 o 
   3   3   9      366.32      323.27      5.49 o 
   4   3   9       96.21      112.02      3.29 o 
   5   3   9      237.67      259.26      5.15 o 
   6   3   9        4.64        5.62      1.17 o 
   7   3   9        6.21        5.38      1.35 o 
   8   3   9        0.20       -0.90      0.90 o 
   9   3   9       23.96       24.21      2.07 o 
  10   3   9       55.58       48.75      6.13 o 
  11   3   9       31.00       23.08      4.82 o 
 -15   4   9      117.20      106.71      4.17 o 
 -14   4   9      373.10      361.25     11.57 o 
 -13   4   9        5.23        7.07      1.57 o 
 -12   4   9       11.56       19.27      2.21 o 
 -11   4   9        2.23        1.70      1.00 o 
 -10   4   9        5.37        4.93      1.08 o 
  -9   4   9        5.55        6.12      0.99 o 
  -8   4   9      433.58      428.66      6.11 o 
  -7   4   9      611.13      587.44      7.56 o 
  -6   4   9     1565.53     1533.93     16.63 o 
  -5   4   9      412.65      414.61      5.60 o 
  -4   4   9      400.86      395.77      5.83 o 
  -3   4   9       62.19       68.62      1.97 o 
  -2   4   9      181.10      186.57      4.66 o 
  -1   4   9       14.79       15.49      1.32 o 
   0   4   9       96.10       93.59      2.09 o 
   1   4   9      107.81       99.06      2.60 o 
   2   4   9       56.45       50.08      2.90 o 
   3   4   9      101.16       94.94      2.48 o 
   4   4   9       31.47       23.97      3.29 o 
   5   4   9      125.69      127.41      5.72 o 
   6   4   9      118.73      121.34      5.83 o 
   7   4   9        1.25       -0.47      2.37 o 
   8   4   9        9.77       15.72      5.13 o 
   9   4   9       76.20       82.20      6.96 o 
  10   4   9      154.59      164.30     10.33 o 
  11   4   9        0.20       -2.98      2.98 o 
 -15   5   9        1.72        1.05      1.52 o 
 -14   5   9        0.32       -0.43      1.36 o 
 -13   5   9       15.42       18.42      2.27 o 
 -12   5   9       83.37       99.57      3.56 o 
 -11   5   9       66.20       75.59      2.76 o 
 -10   5   9       68.68       62.07      2.30 o 
  -9   5   9      123.83      119.55      2.88 o 
  -8   5   9       10.59       12.70      1.14 o 
  -7   5   9      617.08      612.96      8.45 o 
  -6   5   9      169.33      166.66      3.64 o 
  -5   5   9      103.01      106.45      2.67 o 
  -4   5   9        0.41        2.37      0.63 o 
  -3   5   9       16.49       19.28      1.73 o 
  -2   5   9       68.59       76.27      2.95 o 
  -1   5   9       92.54       90.94      3.35 o 
   0   5   9       73.22       70.45      2.99 o 
   1   5   9      262.49      294.90      6.97 o 
   2   5   9       60.47       47.44      2.97 o 
   3   5   9       72.25       69.11      5.04 o 
   4   5   9      116.88      115.13      4.33 o 
   5   5   9        0.70       -0.19      1.12 o 
   6   5   9      126.22      129.33      6.21 o 
   7   5   9       53.49       57.41      6.81 o 
   8   5   9        0.00       -0.05      2.72 o 
   9   5   9       36.29       40.00      4.31 o 
  10   5   9       26.43       22.61      4.93 o 
 -14   6   9       10.81        5.76      1.53 o 
 -13   6   9       13.94       13.53      1.73 o 
 -12   6   9       29.08       30.85      2.15 o 
 -11   6   9       54.50       65.71      3.83 o 
 -10   6   9       83.00       75.23      2.60 o 
  -9   6   9      189.83      202.34      5.26 o 
  -8   6   9      107.17      101.65      4.22 o 
  -7   6   9      134.38      138.83      5.74 o 
  -6   6   9       97.05       98.96      3.85 o 
  -5   6   9     1652.03     1616.04     25.59 o 
  -4   6   9      689.67      687.46     12.45 o 
  -3   6   9       35.57       35.16      2.24 o 
  -2   6   9      316.27      314.28      7.54 o 
  -1   6   9      366.85      357.14      7.83 o 
   0   6   9      208.18      217.66      5.77 o 
   1   6   9        8.42        8.03      1.57 o 
   2   6   9        0.05       -0.03      1.04 o 
   3   6   9       16.78       16.58      2.10 o 
   4   6   9       24.09       21.70      2.80 o 
   5   6   9       30.37       30.94      2.85 o 
   6   6   9        2.23        4.64      3.07 o 
   7   6   9        4.98        8.25      3.59 o 
   8   6   9      109.67      135.31      9.77 o 
   9   6   9        5.69        4.97      2.49 o 
 -13   7   9        0.89        2.50      2.45 o 
 -12   7   9        0.74        0.01      2.04 o 
 -11   7   9        4.51        2.53      4.05 o 
 -10   7   9       88.03       98.89      4.87 o 
  -9   7   9        1.69        0.59      1.24 o 
  -8   7   9       95.33       93.54      3.91 o 
  -7   7   9       56.91       53.39      2.84 o 
  -6   7   9        2.01        2.72      1.11 o 
  -5   7   9       92.37       91.93      3.35 o 
  -4   7   9        3.43        1.55      1.07 o 
  -3   7   9      118.21      112.39      3.83 o 
  -2   7   9       41.48       48.13      2.73 o 
  -1   7   9       15.04       15.49      2.21 o 
   0   7   9       56.93       56.62      3.12 o 
   1   7   9        0.21       -0.80      1.09 o 
   2   7   9        0.47        0.71      1.93 o 
   3   7   9       19.59       18.68      2.29 o 
   4   7   9      190.67      196.18      6.24 o 
   5   7   9       43.22       45.27      3.50 o 
   6   7   9       33.13       25.57      3.34 o 
   7   7   9       54.26       65.00      7.47 o 
   8   7   9       20.01       13.82      4.69 o 
 -11   8   9       12.93        8.27      2.21 o 
 -10   8   9       78.75       83.23     11.77 o 
  -9   8   9      244.87      251.88      7.78 o 
  -8   8   9      112.55      123.22      4.87 o 
  -7   8   9      117.74      116.60      4.07 o 
  -6   8   9      200.10      205.52      5.46 o 
  -5   8   9      130.34      135.84      6.31 o 
  -4   8   9      227.03      223.91      5.75 o 
  -3   8   9      370.06      353.79      7.93 o 
  -2   8   9      678.61      658.30     12.61 o 
  -1   8   9      119.32      116.38      4.28 o 
   0   8   9       21.79       18.55      2.17 o 
   1   8   9        8.58        7.61      1.74 o 
   2   8   9       84.13       81.78      3.99 o 
   3   8   9        2.69        3.31      1.54 o 
   4   8   9       15.04       14.94      2.33 o 
   5   8   9       19.43       25.42      3.29 o 
   6   8   9      181.29      193.13      7.79 o 
  -9   9   9       15.27        8.10      2.18 o 
  -8   9   9       17.91       17.98      2.27 o 
  -7   9   9        4.93        3.01      1.41 o 
  -6   9   9        7.05        6.13      1.38 o 
  -5   9   9        0.05       -0.38      1.06 o 
  -4   9   9       28.24       30.95      2.33 o 
  -3   9   9        6.12        7.32      1.56 o 
  -2   9   9       15.28       16.59      2.02 o 
  -1   9   9       15.33       11.68      1.89 o 
   0   9   9       79.94       79.71      5.51 o 
   1   9   9       35.17       35.06      3.03 o 
   2   9   9       24.90       25.06      2.72 o 
   3   9   9       22.79       25.55      3.01 o 
   4   9   9        9.74        9.14      2.42 o 
  -4  10   9        0.66        1.03      1.22 o 
  -3  10   9        6.53        9.96      1.92 o 
  -2  10   9      251.45      250.96      6.76 o 
  -1  10   9       72.75       77.50      3.97 o 
 -17   0  10       39.36       39.65      5.38 o 
 -16   0  10       17.23       19.31      7.39 o 
 -15   0  10      147.68      162.59      7.96 o 
 -14   0  10      150.75      151.65      4.41 o 
 -13   0  10       66.06       66.93      3.26 o 
 -12   0  10        6.83       14.01      1.76 o 
 -11   0  10     3385.61     3269.69     42.21 o 
 -10   0  10      676.08      698.38     11.15 o 
  -9   0  10     1706.96     1704.76     23.14 o 
  -8   0  10      842.57      878.94     14.69 o 
  -7   0  10        0.49       -0.41      0.66 o 
  -6   0  10       65.10       49.46      2.61 o 
  -5   0  10        8.43       16.44      1.53 o 
  -4   0  10      135.36      119.17      3.45 o 
  -3   0  10      757.00      718.37     12.03 o 
  -2   0  10      723.66      734.92     10.37 o 
  -1   0  10      303.41      223.28      3.80 o 
   0   0  10      203.13      216.13      3.74 o 
   1   0  10        1.41        3.80      0.81 o 
   2   0  10      351.26      386.35      6.42 o 
   3   0  10      683.04      680.18     10.08 o 
   4   0  10        0.42        0.16      0.72 o 
   5   0  10      268.21      275.23      7.28 o 
   6   0  10      272.53      263.83     12.79 o 
   7   0  10      373.97      320.12      8.55 o 
   8   0  10      453.77      432.04     10.73 o 
   9   0  10      167.78      156.29      5.88 o 
  10   0  10       82.00       81.30      7.59 o 
  11   0  10        1.54       -0.75      1.71 o 
  12   0  10        4.55        2.53      3.00 o 
 -16   1  10      179.75      194.06      5.77 o 
 -15   1  10        2.50        3.25      1.58 o 
 -14   1  10        1.26        1.66      1.37 o 
 -13   1  10      123.16      125.09      3.84 o 
 -12   1  10        2.91        3.57      1.24 o 
 -11   1  10      348.92      343.02      6.24 o 
 -10   1  10       15.32       18.32      1.09 o 
  -9   1  10      142.51      137.12      2.72 o 
  -8   1  10      144.54      143.75      2.75 o 
  -7   1  10       19.85       21.64      1.22 o 
  -6   1  10       82.37      106.49      2.18 o 
  -5   1  10      416.98      455.72      6.12 o 
  -4   1  10       95.22      102.17      1.73 o 
  -3   1  10       81.18      105.24      2.34 o 
  -2   1  10       18.74       23.73      0.94 o 
  -1   1  10       54.00       41.44      1.26 o 
   0   1  10       27.35       23.37      1.07 o 
   1   1  10       59.55       53.29      1.64 o 
   2   1  10      362.09      356.45      4.38 o 
   3   1  10      112.86      106.44      2.14 o 
   4   1  10       56.35       40.83      1.69 o 
   5   1  10        0.65       -0.09      0.62 o 
   6   1  10        5.92        5.42      0.99 o 
   7   1  10        5.49        4.12      1.12 o 
   8   1  10       20.52       21.08      1.82 o 
   9   1  10       25.71       22.85      1.91 o 
  10   1  10        1.84       -0.10      1.41 o 
  11   1  10       13.40       13.69      2.21 o 
 -16   2  10       51.41       54.16      4.37 o 
 -15   2  10       96.96      105.37      5.33 o 
 -14   2  10       86.16       94.18      3.95 o 
 -13   2  10      443.28      417.95      8.43 o 
 -12   2  10       98.21       93.66      7.23 o 
 -11   2  10       89.53      103.59      3.66 o 
 -10   2  10       26.75       28.13      2.16 o 
  -9   2  10     2093.05     2037.56     27.28 o 
  -8   2  10      218.89      244.71      4.48 o 
  -7   2  10      134.84      130.09      2.63 o 
  -6   2  10       15.61       16.94      1.24 o 
  -5   2  10       56.01       54.74      2.43 o 
  -4   2  10        0.14       -0.17      0.46 o 
  -3   2  10      976.20      991.35     10.46 o 
  -2   2  10       41.73       38.32      1.48 o 
  -1   2  10        0.00        1.32      0.55 o 
   0   2  10        2.58        5.50      0.54 o 
   1   2  10      240.32      236.51      3.09 o 
   2   2  10       10.78        7.86      0.83 o 
   3   2  10       25.38       26.89      1.26 o 
   4   2  10       72.85       83.57      2.13 o 
   5   2  10      986.17      929.52     12.02 o 
   6   2  10      297.41      304.53      5.39 o 
   7   2  10        0.39        0.69      1.13 o 
   8   2  10       10.67        9.89      1.71 o 
   9   2  10        2.42        2.35      1.90 o 
  10   2  10       97.52      113.41      4.45 o 
  11   2  10       29.51       33.55      3.24 o 
 -16   3  10       55.27       61.98      5.15 o 
 -15   3  10      100.89      103.56      5.01 o 
 -14   3  10      155.95      176.02      5.40 o 
 -13   3  10        0.07       -0.99      1.45 o 
 -12   3  10        0.08       -1.04      1.04 o 
 -11   3  10       46.96       40.28      2.27 o 
 -10   3  10      100.74       99.93      3.19 o 
  -9   3  10      104.31      109.61      3.02 o 
  -8   3  10      138.94      160.64      3.32 o 
  -7   3  10      740.01      749.24      9.25 o 
  -6   3  10      188.41      183.45      3.37 o 
  -5   3  10      229.74      250.16      7.47 o 
  -4   3  10      296.13      252.81     28.68 o 
  -2   3  10      181.47      176.72      3.62 o 
  -1   3  10       49.02       48.72      1.95 o 
   0   3  10      470.25      489.40      9.00 o 
   1   3  10       55.65       46.73      1.92 o 
   2   3  10       64.19       42.99      1.91 o 
   3   3  10       77.68       82.60      2.47 o 
   4   3  10      918.04      853.07     11.28 o 
   5   3  10      201.08      195.34      4.47 o 
   6   3  10       44.53       42.98      2.38 o 
   7   3  10        1.86        1.90      0.98 o 
   8   3  10        3.94        4.00      1.49 o 
   9   3  10        8.73        7.20      1.84 o 
  10   3  10      104.98      107.26      8.33 o 
  11   3  10       78.17       84.49      8.17 o 
 -15   4  10      388.59      401.67      8.43 o 
 -14   4  10      266.92      264.29      6.34 o 
 -13   4  10       81.10       91.95      3.28 o 
 -12   4  10        0.99        0.29      1.01 o 
 -11   4  10        8.97        9.48      1.37 o 
 -10   4  10       27.17       26.24      1.91 o 
  -9   4  10      121.26      119.92      2.93 o 
  -8   4  10      160.13      151.24      3.22 o 
  -7   4  10     2621.43     2591.05     27.09 o 
  -6   4  10       67.72       74.94      3.29 o 
  -5   4  10       11.91       13.49      1.18 o 
  -4   4  10      288.48      303.60      4.98 o 
  -3   4  10      136.82      144.90      3.11 o 
  -2   4  10      170.15      173.03      3.41 o 
  -1   4  10      524.19      550.33      7.00 o 
   0   4  10       26.38       27.96      1.51 o 
   1   4  10       72.34       71.77      2.38 o 
   2   4  10        2.97        6.66      1.02 o 
   3   4  10      313.27      276.54      5.28 o 
   4   4  10        6.05        3.10      0.92 o 
   5   4  10       89.61       88.67      3.54 o 
   6   4  10       55.54       57.46      4.69 o 
   7   4  10       65.43       63.26      7.14 o 
   8   4  10      162.27      175.58      8.60 o 
   9   4  10       63.18       86.14      8.50 o 
 -15   5  10        4.57        4.00      3.37 o 
 -14   5  10       14.03       20.63      2.22 o 
 -13   5  10        6.27        5.91      1.51 o 
 -12   5  10      213.03      252.19      6.85 o 
 -11   5  10       58.68       59.08      2.61 o 
 -10   5  10      245.94      234.67      7.69 o 
  -9   5  10        3.94        6.97      1.11 o 
  -8   5  10      113.65      116.93      3.01 o 
  -7   5  10      242.49      248.16      4.53 o 
  -6   5  10       70.34       70.13      2.47 o 
  -5   5  10      257.49      261.88      4.96 o 
  -4   5  10      197.05      200.78      4.04 o 
  -3   5  10      240.79      236.18      4.38 o 
  -2   5  10       21.45       19.67      1.89 o 
  -1   5  10       78.58       66.92      2.98 o 
   0   5  10        7.70        8.63      1.49 o 
   1   5  10        8.64        9.24      1.57 o 
   2   5  10      323.55      298.17      7.39 o 
   3   5  10       89.12       93.60      3.92 o 
   4   5  10       46.95       46.42      3.28 o 
   5   5  10       38.05       41.99      3.28 o 
   6   5  10      184.34      183.28     10.56 o 
   7   5  10      137.88      144.83      9.86 o 
   8   5  10       14.43       14.19      4.33 o 
   9   5  10       62.12       69.41      9.96 o 
  10   5  10       28.14       36.17      5.93 o 
 -14   6  10      112.27      133.20      4.54 o 
 -13   6  10        2.14        0.08      1.28 o 
 -12   6  10       14.97       13.52      1.75 o 
 -11   6  10      125.28      144.21      4.21 o 
 -10   6  10       16.67       20.40      1.61 o 
  -9   6  10       38.20       38.82      1.93 o 
  -8   6  10      380.48      369.89      8.39 o 
  -7   6  10       23.96       26.76      2.29 o 
  -6   6  10      141.12      155.45      8.66 o 
  -5   6  10     1544.00     1519.19     24.55 o 
  -4   6  10      295.99      291.02     10.13 o 
  -3   6  10        4.27        3.36      1.51 o 
  -2   6  10       66.93       66.03      3.26 o 
  -1   6  10        5.69        1.58      1.77 o 
   0   6  10       35.12       34.68      2.62 o 
   1   6  10       89.40       82.40      3.75 o 
   2   6  10       27.92       34.88      2.78 o 
   3   6  10        0.50        0.88      1.22 o 
   4   6  10       50.81       52.23      3.57 o 
   5   6  10       86.34       80.33      4.22 o 
   6   6  10       68.72       78.78      8.01 o 
   7   6  10      299.30      327.85     15.53 o 
   8   6  10       43.29       66.34      8.02 o 
   9   6  10        0.07       -0.55      2.14 o 
 -12   7  10       32.37       48.49      5.27 o 
 -11   7  10       18.45       15.72      3.23 o 
 -10   7  10      285.27      311.31      9.33 o 
  -9   7  10       26.33       30.12      2.62 o 
  -8   7  10       47.48       47.93      2.96 o 
  -7   7  10      106.36      114.96      4.16 o 
  -6   7  10       33.01       39.12      4.28 o 
  -5   7  10        0.10        0.34      1.31 o 
  -4   7  10       38.18       39.01      2.53 o 
  -3   7  10        0.11        0.48      1.10 o 
  -2   7  10       26.42       25.02      2.27 o 
  -1   7  10      119.51      111.85      4.17 o 
   0   7  10        6.98       10.31      1.72 o 
   1   7  10       74.77       63.72      3.58 o 
   2   7  10       75.26       75.44      3.97 o 
   3   7  10      103.42      105.68      4.68 o 
   4   7  10       14.47       15.21      3.12 o 
   5   7  10        5.10        4.32      2.15 o 
   6   7  10        2.58        2.29      3.04 o 
   7   7  10       34.97       35.10      6.01 o 
 -11   8  10        1.14        2.07      2.15 o 
 -10   8  10       24.37       26.33      2.99 o 
  -9   8  10      302.75      318.84      9.97 o 
  -8   8  10        0.14       -1.23      1.23 o 
  -7   8  10        0.01        0.32      1.19 o 
  -6   8  10       15.93       18.62      1.99 o 
  -5   8  10        1.67        1.24      1.20 o 
  -4   8  10       18.54       17.11      3.11 o 
  -3   8  10      822.55      827.83     15.22 o 
  -2   8  10       61.55       62.92      3.43 o 
  -1   8  10       37.49       30.62      2.67 o 
   0   8  10        0.47       -0.47      1.24 o 
   1   8  10        2.52        4.16      1.61 o 
   2   8  10       25.96       29.12      2.88 o 
   3   8  10       55.67       61.05      4.29 o 
   4   8  10        3.67        1.49      1.56 o 
   5   8  10      104.34      133.18      6.49 o 
  -8   9  10      509.45      522.35     12.66 o 
  -7   9  10       62.34       62.57      3.92 o 
  -6   9  10        9.90        9.20      1.62 o 
  -5   9  10        2.22        2.36      1.32 o 
  -4   9  10       41.18       42.70      2.79 o 
  -3   9  10        8.42        3.80      1.54 o 
  -2   9  10        0.04       -0.26      1.32 o 
  -1   9  10       20.33       15.71      2.23 o 
   0   9  10       46.84       42.08      5.20 o 
   1   9  10        6.03       10.12      2.09 o 
   2   9  10        0.03       -0.63      1.82 o 
   3   9  10       65.02       71.13      4.51 o 
 -16   1  11      119.28      136.20      5.38 o 
 -15   1  11       80.81       83.42      6.83 o 
 -14   1  11      109.95      128.97      4.37 o 
 -13   1  11      103.82      106.01      3.93 o 
 -12   1  11      163.61      173.70      4.82 o 
 -11   1  11        0.02       -0.57      0.98 o 
 -10   1  11      288.43      264.93      5.45 o 
  -9   1  11      325.61      299.21      4.47 o 
  -8   1  11        0.03        0.00      0.64 o 
  -7   1  11       26.81       20.48      1.11 o 
  -6   1  11      100.99      104.64      2.20 o 
  -5   1  11       14.57       21.43      0.98 o 
  -4   1  11      304.20      336.08      3.83 o 
  -3   1  11       51.48       59.31      1.38 o 
  -2   1  11       95.79       88.33      1.77 o 
  -1   1  11     1920.95     1877.45     16.92 o 
   0   1  11     1989.92     1988.88     16.90 o 
   1   1  11      323.58      300.15      3.86 o 
   2   1  11      459.71      456.36      5.56 o 
   3   1  11      123.88      130.97      2.74 o 
   4   1  11      143.70      122.88      2.73 o 
   5   1  11      109.68       98.75      2.50 o 
   6   1  11      618.11      603.06      9.38 o 
   7   1  11      180.04      168.94      4.15 o 
   8   1  11        1.34        0.58      1.11 o 
   9   1  11      137.95      130.05      5.24 o 
  10   1  11        7.40        9.78      1.91 o 
  11   1  11        0.01        2.81      1.73 o 
 -16   2  11        0.53       -0.38      1.72 o 
 -15   2  11       25.51       23.54      3.16 o 
 -14   2  11      421.08      433.19     13.20 o 
 -13   2  11      677.76      655.58     11.54 o 
 -12   2  11       63.22       61.45      3.33 o 
 -11   2  11      176.67      183.71      6.51 o 
 -10   2  11       42.19       40.29      2.83 o 
  -9   2  11      236.96      221.85      4.49 o 
  -8   2  11      141.21      154.86      3.57 o 
  -7   2  11      539.86      530.37      7.74 o 
  -6   2  11      112.70      128.69      3.20 o 
  -5   2  11       79.10       84.25      2.24 o 
  -4   2  11       60.82       39.61      2.31 o 
  -3   2  11      263.69      258.89      4.16 o 
  -2   2  11        0.66        2.12      0.70 o 
  -1   2  11      561.89      555.35      7.13 o 
   0   2  11      110.04      106.93      3.19 o 
   1   2  11       77.24       76.20      1.92 o 
   2   2  11        0.03       -0.25      0.54 o 
   3   2  11      104.26      100.77      2.21 o 
   4   2  11        5.43        7.52      0.95 o 
   5   2  11      173.37      149.37      3.56 o 
   6   2  11       13.74       14.24      1.42 o 
   7   2  11      106.91      122.08      4.15 o 
   8   2  11       42.29       36.03      3.30 o 
   9   2  11      168.62      152.78      4.91 o 
  10   2  11       25.84       20.09      2.34 o 
  11   2  11       75.17       84.86      4.03 o 
 -16   3  11       12.84       16.78      2.86 o 
 -15   3  11      312.71      323.28      7.71 o 
 -14   3  11      266.97      291.55      7.05 o 
 -13   3  11       13.62       12.52      2.13 o 
 -12   3  11       84.52       80.89      3.07 o 
 -11   3  11        0.08       -0.88      0.88 o 
 -10   3  11       26.08       27.14      1.88 o 
  -9   3  11       49.70       47.25      2.22 o 
  -8   3  11       91.37       73.58      2.52 o 
  -7   3  11      339.74      325.29      5.08 o 
  -6   3  11       95.63       88.78      2.58 o 
  -5   3  11      149.41      147.03      3.30 o 
  -4   3  11      185.45      179.85      3.66 o 
  -3   3  11      118.83      121.80      3.35 o 
  -2   3  11      198.20      212.60      4.22 o 
  -1   3  11       39.31       40.49      1.68 o 
   0   3  11       16.11       13.03      1.07 o 
   1   3  11      245.21      226.63      4.28 o 
   2   3  11       88.65      107.75      2.85 o 
   3   3  11       89.21      100.58      2.87 o 
   4   3  11      128.13      148.18      3.88 o 
   5   3  11       14.83       16.39      1.93 o 
   6   3  11       51.97       59.93      2.79 o 
   7   3  11      142.75      149.41      4.06 o 
   8   3  11       82.17       78.33      3.43 o 
   9   3  11       27.06       19.69      2.13 o 
  10   3  11       91.10      109.46     12.93 o 
 -15   4  11       28.67       25.11      2.61 o 
 -14   4  11       56.41       64.08      4.80 o 
 -13   4  11      673.79      711.47     10.86 o 
 -12   4  11        1.64        1.10      1.09 o 
 -11   4  11       88.20       97.55      3.14 o 
 -10   4  11        4.99        5.48      1.18 o 
  -9   4  11        8.14        9.17      1.21 o 
  -8   4  11       85.76       82.37      2.44 o 
  -7   4  11     1746.01     1707.81     20.35 o 
  -6   4  11       24.95       24.38      1.62 o 
  -5   4  11       92.86      102.64      2.75 o 
  -4   4  11      164.61      162.54      3.49 o 
  -3   4  11       90.89       82.04      2.86 o 
  -2   4  11      127.63      104.17      4.05 o 
  -1   4  11       87.23       87.39      2.27 o 
   0   4  11        3.49        1.25      0.81 o 
   1   4  11       51.57       53.83      2.26 o 
   2   4  11        4.81        7.63      1.13 o 
   3   4  11       98.26       61.11      2.51 o 
   4   4  11        4.72        3.46      1.06 o 
   5   4  11        0.03       -0.26      0.95 o 
   6   4  11       35.77       34.03      4.18 o 
   7   4  11       10.93       21.01      4.82 o 
   8   4  11        3.12        1.55      2.93 o 
 -14   5  11       24.21       26.57      2.44 o 
 -13   5  11       21.20       23.85      2.89 o 
 -12   5  11       57.92       69.68      3.00 o 
 -11   5  11        1.11        1.02      1.07 o 
 -10   5  11       21.59       13.22      1.57 o 
  -9   5  11        9.22        7.47      1.17 o 
  -8   5  11        0.52        1.60      0.90 o 
  -7   5  11       74.95       70.29      2.43 o 
  -6   5  11        5.44        9.07      1.37 o 
  -5   5  11      134.26      133.33      3.40 o 
  -4   5  11      129.95      129.46      3.25 o 
  -3   5  11       21.91       17.71      1.35 o 
  -2   5  11       57.34       53.45      2.21 o 
  -1   5  11       91.50       93.89      3.72 o 
   0   5  11      208.23      176.37      5.37 o 
   1   5  11      143.93      151.50      5.01 o 
   2   5  11        7.72       13.44      1.94 o 
   3   5  11       22.46       24.85      2.54 o 
   4   5  11        3.07        2.21      1.37 o 
   5   5  11      476.18      465.46     10.80 o 
   6   5  11      165.33      159.35      7.37 o 
   7   5  11        1.57        1.08      3.07 o 
   8   5  11       17.70       31.96      5.96 o 
   9   5  11       18.77       19.35      4.70 o 
 -13   6  11       15.20       13.92      1.90 o 
 -12   6  11      102.10      110.27      3.91 o 
 -11   6  11      223.21      240.39      6.22 o 
 -10   6  11        5.42        4.62      1.18 o 
  -9   6  11       43.19       39.84      2.64 o 
  -8   6  11       78.27       72.23      2.44 o 
  -7   6  11      116.80      116.82      5.67 o 
  -6   6  11       43.28       47.04      3.96 o 
  -5   6  11       24.36       18.86      2.45 o 
  -4   6  11       86.71       84.56      3.51 o 
  -3   6  11       14.49       10.82      2.66 o 
  -2   6  11      209.28      202.89      5.76 o 
  -1   6  11      104.97      103.36      4.78 o 
   0   6  11       17.24       15.23      2.01 o 
   1   6  11      302.89      262.53      7.09 o 
   2   6  11       38.18       42.63      3.20 o 
   3   6  11        4.94        2.67      1.80 o 
   4   6  11        3.79        6.00      1.76 o 
   5   6  11       17.39       18.74      2.58 o 
   6   6  11       29.92       23.45      5.25 o 
   7   6  11      109.66      132.18      9.82 o 
   8   6  11        7.19        2.80      3.62 o 
 -12   7  11        2.58        5.91      2.60 o 
 -11   7  11       38.93       40.10      4.74 o 
 -10   7  11        9.42       12.58      2.07 o 
  -9   7  11       11.46       12.42      2.04 o 
  -8   7  11        5.17        4.07      1.47 o 
  -7   7  11       30.52       28.66      2.53 o 
  -6   7  11      268.48      257.98      6.72 o 
  -5   7  11      101.65      104.13      3.99 o 
  -4   7  11      195.54      197.26      5.68 o 
  -3   7  11       10.94       10.64      2.58 o 
  -2   7  11       66.00       61.01      3.31 o 
  -1   7  11       55.51       58.39      3.42 o 
   0   7  11      102.91       93.87      4.21 o 
   1   7  11       21.74       20.65      2.40 o 
   2   7  11        0.57        1.30      1.38 o 
   3   7  11       83.21       79.70      7.02 o 
   4   7  11       20.70       24.46      2.81 o 
   5   7  11      189.33      196.56      6.76 o 
   6   7  11       94.02       84.79      8.87 o 
 -10   8  11        0.68        0.83      1.83 o 
  -9   8  11       44.59       41.71      3.61 o 
  -8   8  11        9.90       10.10      1.87 o 
  -7   8  11      127.15      133.68      4.72 o 
  -6   8  11       18.11       16.51      2.10 o 
  -5   8  11        6.35        3.79      1.71 o 
  -4   8  11       31.60       35.22      2.77 o 
  -3   8  11       29.93       27.94      2.58 o 
  -2   8  11      206.43      195.42      5.98 o 
  -1   8  11      108.53      101.69      6.07 o 
   0   8  11        6.72        3.45      1.63 o 
   1   8  11        7.97        7.35      1.90 o 
   2   8  11        5.92        8.68      2.00 o 
   3   8  11       19.19       21.69      2.74 o 
   4   8  11        0.57        0.03      1.57 o 
   5   8  11       72.32       80.40      6.26 o 
  -7   9  11        9.58        6.18      1.75 o 
  -6   9  11       12.20       10.80      1.85 o 
  -5   9  11        3.42        3.00      1.51 o 
  -4   9  11        2.43        2.80      1.48 o 
  -3   9  11        7.50        8.65      1.87 o 
  -2   9  11      227.54      218.48      6.54 o 
  -1   9  11       11.74       11.22      2.11 o 
   0   9  11       13.90       10.54      2.15 o 
   1   9  11       15.01       14.86      2.41 o 
   2   9  11       48.07       48.29      3.83 o 
 -16   0  12        3.72        4.37      6.47 o 
 -15   0  12      154.93      151.49     11.06 o 
 -14   0  12       89.18       83.94      4.37 o 
 -13   0  12      306.86      297.30      7.02 o 
 -12   0  12      449.40      413.50      9.88 o 
 -11   0  12      440.47      395.78      8.39 o 
 -10   0  12        6.31        2.43      1.38 o 
  -9   0  12       16.08        6.65      1.49 o 
  -8   0  12      531.84      473.01      9.19 o 
  -7   0  12       72.17       98.41      2.95 o 
  -6   0  12        0.18        4.59      1.00 o 
  -5   0  12      326.80      294.14      5.69 o 
  -4   0  12      354.72      324.70     12.77 o 
  -3   0  12      383.28      357.60      7.45 o 
  -2   0  12      200.85      208.19      5.20 o 
  -1   0  12        0.90        2.54      1.28 o 
   0   0  12      764.94      761.67     11.14 o 
   1   0  12      496.50      499.15      8.08 o 
   2   0  12      114.53      112.60      3.21 o 
   3   0  12      126.65      147.24      4.16 o 
   4   0  12       13.23        9.48      1.73 o 
   5   0  12       38.80       29.89      3.57 o 
   6   0  12      834.80      758.90     16.06 o 
   7   0  12      299.73      267.78     11.44 o 
   8   0  12       50.52       36.89      3.44 o 
   9   0  12        2.16        0.49      2.02 o 
  10   0  12       12.58        9.24      3.10 o 
 -16   1  12        2.72        0.06      1.76 o 
 -15   1  12        1.06        0.36      1.59 o 
 -14   1  12        7.87        9.77      1.77 o 
 -13   1  12        9.97       14.52      3.94 o 
 -12   1  12        8.40        9.66      2.01 o 
 -11   1  12       71.92       82.36      2.88 o 
 -10   1  12      107.14      107.63      3.27 o 
  -9   1  12        2.38        0.00      0.88 o 
  -8   1  12        6.53        5.50      0.73 o 
  -7   1  12       52.71       42.04      1.47 o 
  -6   1  12       80.79       76.23      1.88 o 
  -5   1  12      571.96      526.23      5.79 o 
  -4   1  12       75.48       71.81      1.68 o 
  -3   1  12       35.52       33.50      1.27 o 
  -2   1  12      244.65      243.14      3.34 o 
  -1   1  12      685.23      703.52      7.35 o 
   0   1  12       84.04       92.46      1.97 o 
   1   1  12     2243.41     2232.30     21.38 o 
   2   1  12      184.27      178.02      3.04 o 
   3   1  12        1.13        0.35      0.68 o 
   4   1  12      107.37       97.69      2.81 o 
   5   1  12        1.88        0.25      0.91 o 
   6   1  12       18.75       20.95      2.77 o 
   7   1  12       85.11       79.00      2.92 o 
   8   1  12        1.81        2.50      1.24 o 
   9   1  12       46.56       53.81      2.89 o 
  10   1  12        0.03        0.31      1.83 o 
 -16   2  12        8.81        8.17      2.27 o 
 -15   2  12       54.40       50.07      3.39 o 
 -14   2  12        2.86        2.88      1.61 o 
 -13   2  12       68.84       65.39      4.89 o 
 -12   2  12        1.95        4.11      1.52 o 
 -11   2  12        6.62        2.41      1.55 o 
 -10   2  12      157.99      149.40      3.77 o 
  -9   2  12      127.71      117.73      3.20 o 
  -8   2  12       41.99       38.82      2.26 o 
  -7   2  12       11.23        8.83      1.28 o 
  -6   2  12       13.60        8.13      1.91 o 
  -5   2  12      759.33      697.41      9.60 o 
  -4   2  12       90.18       66.79      2.10 o 
  -3   2  12       12.62       15.00      1.19 o 
  -2   2  12      414.36      378.62      5.52 o 
  -1   2  12      149.47      151.75      3.11 o 
   0   2  12      156.79      157.22      2.98 o 
   1   2  12       22.72       28.32      1.38 o 
   2   2  12       18.42       19.86      1.24 o 
   3   2  12       28.27       28.50      1.61 o 
   4   2  12       93.69       72.05      3.61 o 
   5   2  12      113.40       89.48      2.84 o 
   6   2  12       10.43        6.80      1.55 o 
   7   2  12        1.37        4.36      1.49 o 
   8   2  12      197.45      194.34      5.59 o 
   9   2  12      117.08      115.44      4.82 o 
  10   2  12       50.93       48.51      3.32 o 
 -15   3  12       22.68       23.39      2.22 o 
 -14   3  12      103.59       94.43      3.58 o 
 -13   3  12       47.49       49.48      2.76 o 
 -12   3  12       31.41       27.59      2.93 o 
 -11   3  12       66.67       65.79      2.83 o 
 -10   3  12        0.89        0.65      0.95 o 
  -9   3  12       17.00       13.60      1.45 o 
  -8   3  12       92.31       99.09      3.61 o 
  -7   3  12       11.30       12.83      1.42 o 
  -6   3  12      192.52      203.00      4.94 o 
  -5   3  12      653.30      667.76      9.30 o 
  -4   3  12      489.20      508.02      6.93 o 
  -3   3  12     2102.52     1983.82     21.25 o 
  -2   3  12      281.81      247.63      4.22 o 
  -1   3  12       49.43       39.11      1.75 o 
   0   3  12      208.72      219.23      4.56 o 
   1   3  12     1015.55      987.79     12.79 o 
   2   3  12      443.40      400.74      6.52 o 
   3   3  12      992.75      957.23     12.68 o 
   4   3  12      136.16      137.10      3.86 o 
   5   3  12        6.23        2.70      1.17 o 
   6   3  12       70.86       60.94      3.46 o 
   7   3  12       45.45       41.86      3.23 o 
   8   3  12       34.07       30.75      2.52 o 
   9   3  12        3.47        2.13      1.56 o 
 -15   4  12       36.57       32.09      3.59 o 
 -14   4  12        6.57        9.94      1.68 o 
 -13   4  12       28.77       26.82      2.22 o 
 -12   4  12       25.07       25.32      2.77 o 
 -11   4  12       11.53        9.85      1.42 o 
 -10   4  12        4.74        5.78      1.23 o 
  -9   4  12        0.00       -0.98      0.98 o 
  -8   4  12       31.24       31.57      2.11 o 
  -7   4  12      206.28      216.34      4.42 o 
  -6   4  12        7.93        8.19      1.16 o 
  -5   4  12      523.13      505.90      7.59 o 
  -4   4  12      444.82      408.38      6.47 o 
  -3   4  12       49.98       56.33      2.07 o 
  -2   4  12      282.05      249.75      5.36 o 
  -1   4  12      106.98       92.25      2.67 o 
   0   4  12      102.16       96.53      2.72 o 
   1   4  12      124.90      119.58      4.36 o 
   2   4  12      272.06      219.35      4.38 o 
   3   4  12      430.65      376.99      7.07 o 
   4   4  12      272.22      284.20      5.86 o 
   5   4  12       49.26       51.78      2.71 o 
   6   4  12       17.92       12.27      2.83 o 
   7   4  12       23.19       29.99      5.68 o 
 -14   5  12        9.18       14.30      2.17 o 
 -13   5  12      170.48      187.02      5.09 o 
 -12   5  12        9.91        8.52      1.75 o 
 -11   5  12        6.28        4.83      1.30 o 
 -10   5  12        4.76        4.34      1.32 o 
  -9   5  12       25.85       25.51      1.96 o 
  -8   5  12       64.05       64.77      2.50 o 
  -7   5  12       33.93       31.87      1.89 o 
  -6   5  12      412.04      410.44      6.59 o 
  -5   5  12     1361.21     1373.72     16.85 o 
  -4   5  12       76.34       73.06      2.64 o 
  -3   5  12       29.68       24.23      1.65 o 
  -2   5  12       48.69       43.54      2.02 o 
  -1   5  12        0.00       -0.20      0.70 o 
   0   5  12       57.39       46.90      3.20 o 
   1   5  12      135.97      124.81      4.71 o 
   2   5  12        0.96        1.89      1.30 o 
   3   5  12      143.17      161.04      5.61 o 
   4   5  12       47.58       44.25      3.44 o 
   5   5  12      428.77      423.97     12.93 o 
   6   5  12      194.50      201.48      8.53 o 
   7   5  12       19.86       19.99      4.99 o 
   8   5  12       25.71       37.48      4.45 o 
 -13   6  12       85.46       88.34      3.74 o 
 -12   6  12       81.44       95.31      3.45 o 
 -11   6  12       88.47       93.88      3.34 o 
 -10   6  12       23.50       22.69      1.97 o 
  -9   6  12        0.95        2.18      0.99 o 
  -8   6  12      626.29      606.99      9.73 o 
  -7   6  12      409.21      409.98      7.07 o 
  -6   6  12      120.85      116.85      4.60 o 
  -5   6  12       48.83       45.74      3.13 o 
  -4   6  12       30.27       27.37      2.47 o 
  -3   6  12      196.19      191.30      5.72 o 
  -2   6  12      163.22      166.04      7.20 o 
  -1   6  12        9.80        9.74      1.73 o 
   0   6  12       46.67       40.43      3.10 o 
   1   6  12       69.09       59.66      3.76 o 
   2   6  12        1.71        3.50      1.55 o 
   3   6  12       27.91       26.98      2.86 o 
   4   6  12        9.16        9.71      2.22 o 
   5   6  12        0.12        0.19      1.96 o 
   6   6  12       26.95       21.69      4.90 o 
   7   6  12       26.95       16.45      5.02 o 
 -11   7  12       50.98       59.94      5.78 o 
 -10   7  12        9.72       14.55      4.64 o 
  -9   7  12       10.30       12.63      2.17 o 
  -8   7  12        8.47       11.13      2.00 o 
  -7   7  12      687.01      700.40     23.86 o 
  -6   7  12       45.77       46.25      3.23 o 
  -5   7  12        6.98        6.04      1.60 o 
  -4   7  12      303.76      287.93      7.44 o 
  -3   7  12        2.44        3.18      1.40 o 
  -2   7  12       49.57       47.31      3.31 o 
  -1   7  12       40.21       40.65      3.17 o 
   0   7  12       81.23       81.14      4.09 o 
   1   7  12       91.54       79.88      4.13 o 
   2   7  12        0.05        0.16      1.42 o 
   3   7  12       59.95       63.15      4.21 o 
   4   7  12        0.01       -1.50      1.50 o 
   5   7  12        7.88        6.12      1.99 o 
  -9   8  12      195.08      202.41      6.63 o 
  -8   8  12       11.03       10.45      1.97 o 
  -7   8  12       33.13       30.63      2.76 o 
  -6   8  12      175.81      181.34      5.74 o 
  -5   8  12       43.11       46.41      4.28 o 
  -4   8  12       77.39       82.06      4.12 o 
  -3   8  12       12.37       11.12      2.42 o 
  -2   8  12        0.21        0.13      1.40 o 
  -1   8  12      181.09      165.22      5.78 o 
   0   8  12       89.52      100.91      4.69 o 
   1   8  12        0.83        1.10      1.53 o 
   2   8  12        5.24        5.90      3.36 o 
   3   8  12       44.82       52.51      4.04 o 
  -6   9  12        0.13        0.31      1.42 o 
  -5   9  12        8.04        2.80      1.66 o 
  -4   9  12        0.00       -0.38      1.40 o 
  -3   9  12       28.32       24.80      2.65 o 
  -2   9  12       97.08       94.28      4.60 o 
  -1   9  12        3.69        2.04      1.64 o 
   0   9  12      116.17      110.30      5.11 o 
 -16   1  13       19.76       17.02      2.34 o 
 -15   1  13        1.91        1.22      1.59 o 
 -14   1  13       14.03       17.30      2.13 o 
 -13   1  13      267.04      265.73      5.82 o 
 -12   1  13        2.64       -0.86      1.32 o 
 -11   1  13        0.61        2.79      2.12 o 
 -10   1  13        5.22        3.52      1.00 o 
  -9   1  13        1.46        1.54      0.94 o 
  -8   1  13      122.34       99.42      2.08 o 
  -7   1  13      753.73      661.06      7.63 o 
  -6   1  13       11.54       25.71      1.38 o 
  -5   1  13      697.42      628.70      7.30 o 
  -4   1  13     1437.17     1459.91     13.71 o 
  -3   1  13     1628.22     1635.74     15.15 o 
  -2   1  13      173.76      168.39      2.76 o 
  -1   1  13     4736.33     4651.55     40.05 o 
   0   1  13       10.96       12.77      1.01 o 
   1   1  13     1280.78     1309.13     13.41 o 
   2   1  13      265.28      262.70      4.32 o 
   3   1  13       74.48       67.81      2.17 o 
   4   1  13       16.25       16.93      1.57 o 
   5   1  13        6.63        6.55      1.25 o 
   6   1  13       35.91       35.03      2.23 o 
   7   1  13        0.41       -0.31      1.11 o 
   8   1  13        0.46        1.20      1.19 o 
   9   1  13       14.21       18.79      2.38 o 
 -16   2  13      105.56      104.33      4.55 o 
 -15   2  13        0.22        0.51      1.64 o 
 -14   2  13        0.50        0.16      1.44 o 
 -13   2  13      116.07      106.53      4.92 o 
 -12   2  13      137.97      131.87      3.79 o 
 -11   2  13      102.69      108.60      3.34 o 
 -10   2  13       97.80       96.47      3.36 o 
  -9   2  13       76.68       70.15      2.88 o 
  -8   2  13      143.59      147.26      3.67 o 
  -7   2  13      306.56      307.13      5.56 o 
  -6   2  13      437.06      386.33      6.41 o 
  -5   2  13       29.03       33.00      1.89 o 
  -4   2  13      382.51      352.23      6.13 o 
  -3   2  13       26.92       27.65      1.71 o 
  -2   2  13      505.74      484.16      7.60 o 
  -1   2  13       15.22       16.97      1.51 o 
   0   2  13      141.88      141.66      2.73 o 
   1   2  13      152.64      140.45      3.07 o 
   2   2  13      915.39      900.92     11.55 o 
   3   2  13       10.83        8.30      1.04 o 
   4   2  13      389.92      323.17      5.09 o 
   5   2  13        9.36        5.57      1.16 o 
   6   2  13        1.41        0.00      1.36 o 
   7   2  13        5.88        5.81      1.67 o 
   8   2  13       94.55       91.90      7.36 o 
   9   2  13        4.82        3.63      1.72 o 
 -15   3  13       31.88       28.81      2.40 o 
 -14   3  13       43.11       47.49      2.82 o 
 -13   3  13       33.98       31.89      2.37 o 
 -12   3  13        0.84        1.62      1.13 o 
 -11   3  13        8.56       11.64      1.50 o 
 -10   3  13       64.51       60.38      3.34 o 
  -9   3  13      342.63      330.87      6.64 o 
  -8   3  13       29.46       33.86      2.22 o 
  -7   3  13       58.83       58.86      2.61 o 
  -6   3  13      182.25      184.15      4.05 o 
  -5   3  13      125.64      140.03      3.45 o 
  -4   3  13      119.79      145.42      3.23 o 
  -3   3  13     1282.44     1340.13     15.25 o 
  -2   3  13        8.00        9.43      1.10 o 
  -1   3  13      161.02      165.89      3.76 o 
   0   3  13      217.28      215.21      4.39 o 
   1   3  13       51.35       57.99      3.16 o 
   2   3  13      293.73      295.47      5.50 o 
   3   3  13      446.08      451.89      9.84 o 
   4   3  13       25.02       23.14      2.00 o 
   5   3  13       25.76       24.46      2.09 o 
   6   3  13       36.07       44.51      2.71 o 
   7   3  13       51.06       63.72      3.91 o 
   8   3  13       13.50       15.08      2.06 o 
   9   3  13        2.38       -0.64      1.52 o 
 -15   4  13        0.00        0.28      1.46 o 
 -14   4  13       41.33       40.43      2.67 o 
 -13   4  13        1.36        1.14      1.21 o 
 -12   4  13      138.66      128.25      3.83 o 
 -11   4  13       53.95       56.74      3.05 o 
 -10   4  13      131.40      141.09      4.16 o 
  -9   4  13        3.25        2.41      1.11 o 
  -8   4  13        9.47       11.34      1.46 o 
  -7   4  13       26.61       31.82      2.28 o 
  -6   4  13      359.29      348.49      6.52 o 
  -5   4  13        1.46        2.63      0.95 o 
  -4   4  13       50.35       57.16      2.18 o 
  -3   4  13       65.08       70.84      2.65 o 
  -2   4  13       25.28       27.08      1.75 o 
  -1   4  13        0.02        0.14      0.83 o 
   0   4  13        0.33       -0.65      0.79 o 
   1   4  13       73.55       68.92      3.23 o 
   2   4  13      222.46      184.54      4.81 o 
   3   4  13        2.25        2.56      1.02 o 
   4   4  13      467.69      425.71      8.93 o 
   5   4  13        0.01        0.30      1.61 o 
   6   4  13       18.30       18.53      7.18 o 
 -14   5  13        8.56       13.55      2.21 o 
 -13   5  13       21.05       17.56      2.06 o 
 -12   5  13      100.76      121.05      4.09 o 
 -11   5  13       38.49       36.12      3.20 o 
 -10   5  13        4.60        3.91      1.74 o 
  -9   5  13        0.00        0.42      0.99 o 
  -8   5  13        3.88        1.18      1.07 o 
  -7   5  13        5.28        3.63      1.04 o 
  -6   5  13      474.53      481.43      7.98 o 
  -5   5  13     1187.88     1193.87     15.16 o 
  -4   5  13        6.81        4.64      1.26 o 
  -3   5  13       46.64       47.64      3.08 o 
  -2   5  13      168.68      146.08      3.76 o 
  -1   5  13       18.57       13.36      1.35 o 
   0   5  13       17.55       22.73      1.55 o 
   1   5  13      107.35      105.91      4.48 o 
   2   5  13       25.34       24.84      2.64 o 
   3   5  13      199.61      193.69      6.46 o 
   4   5  13       25.18       18.50      2.54 o 
   5   5  13      151.44      136.46      7.01 o 
   6   5  13       44.19       48.97     13.97 o 
   7   5  13        3.47        2.92      3.78 o 
 -13   6  13        3.53        4.87      1.77 o 
 -12   6  13       32.88       29.74      2.29 o 
 -11   6  13       22.30       21.52      2.01 o 
 -10   6  13        2.69        1.47      1.09 o 
  -9   6  13       28.97       31.51      2.62 o 
  -8   6  13        0.00        0.09      1.07 o 
  -7   6  13        9.51        8.88      1.22 o 
  -6   6  13       20.70       20.44      3.54 o 
  -5   6  13      129.20      139.18      4.97 o 
  -4   6  13        6.56        7.46      2.88 o 
  -3   6  13       27.67       25.23      2.54 o 
  -2   6  13       61.78       61.74      3.98 o 
  -1   6  13       28.04       20.98      2.42 o 
   0   6  13      239.01      212.74      6.56 o 
   1   6  13       47.32       51.18      3.67 o 
   2   6  13        2.33       -1.46      1.46 o 
   3   6  13        0.00        0.43      1.42 o 
   4   6  13        0.00       -1.38      1.38 o 
   5   6  13      189.69      205.45      8.93 o 
   6   6  13      295.17      302.78     11.27 o 
 -11   7  13        2.59        2.27      1.85 o 
 -10   7  13        0.89       -1.58      1.58 o 
  -9   7  13       82.54       76.17      4.84 o 
  -8   7  13        9.42        6.27      1.82 o 
  -7   7  13      355.57      341.22     11.50 o 
  -6   7  13       12.43        9.57      1.96 o 
  -5   7  13        3.86        3.16      1.60 o 
  -4   7  13       33.12       30.95      2.86 o 
  -3   7  13        5.27        3.66      1.55 o 
  -2   7  13        2.95        2.05      1.49 o 
  -1   7  13        0.17        0.87      1.41 o 
   0   7  13      141.11      130.02      5.19 o 
   1   7  13       72.21       75.19      4.55 o 
   2   7  13       11.56       11.22      2.25 o 
   3   7  13       15.57       14.72      2.47 o 
   4   7  13        0.49        1.81      1.82 o 
  -9   8  13       35.49       39.59      3.34 o 
  -8   8  13       40.94       35.99      3.13 o 
  -7   8  13        7.65        6.97      1.93 o 
  -6   8  13       42.25       41.71      3.27 o 
  -5   8  13       72.18       70.32      3.94 o 
  -4   8  13      211.29      223.42      6.79 o 
  -3   8  13        5.45        5.55      1.73 o 
  -2   8  13       23.25       16.90      2.45 o 
  -1   8  13        0.67        0.86      1.60 o 
   0   8  13       24.81       20.64      2.61 o 
   1   8  13       11.66       14.78      2.38 o 
   2   8  13        4.47        3.68      1.89 o 
 -16   0  14       59.67       46.16      8.02 o 
 -15   0  14        3.45        1.86      4.01 o 
 -14   0  14       15.01       18.38      5.56 o 
 -13   0  14      103.42      125.15      6.13 o 
 -12   0  14      238.37      238.38      6.02 o 
 -11   0  14       17.48       19.22      1.99 o 
 -10   0  14       10.01       11.22      1.74 o 
  -9   0  14      319.85      264.89      5.47 o 
  -8   0  14       75.84       53.40      2.49 o 
  -7   0  14     1007.06      871.10     12.80 o 
  -6   0  14      417.33      420.35      7.31 o 
  -5   0  14      119.81      102.30      3.08 o 
  -4   0  14      122.14      138.28      3.60 o 
  -3   0  14        7.28       10.25      1.30 o 
  -2   0  14      768.05      776.30     11.61 o 
  -1   0  14     1764.67     1801.84     23.73 o 
   0   0  14     1611.25     1583.38     21.25 o 
   1   0  14     1110.69     1110.24     15.76 o 
   2   0  14      210.93      214.53      6.49 o 
   3   0  14        0.24       -0.43      1.53 o 
   4   0  14       33.23       30.36      2.90 o 
   5   0  14      186.20      160.38      5.91 o 
   6   0  14      147.33      109.83      6.85 o 
   7   0  14       59.77       64.52      4.41 o 
   8   0  14       29.53       29.52      3.29 o 
   9   0  14      149.03      150.89      6.29 o 
 -16   1  14       11.67        1.71      3.20 o 
 -15   1  14       27.49       29.54      2.68 o 
 -14   1  14      104.66      104.11      4.18 o 
 -13   1  14       20.77       19.27      3.95 o 
 -12   1  14       59.91       66.64      3.44 o 
 -11   1  14      109.04       99.00      3.21 o 
 -10   1  14        6.55        5.23      1.70 o 
  -9   1  14       83.96       67.48      3.12 o 
  -8   1  14      201.44      168.54      3.63 o 
  -7   1  14       67.72       55.02      2.09 o 
  -6   1  14      229.57      182.59      3.12 o 
  -5   1  14        4.20        9.58      0.92 o 
  -4   1  14      155.34      139.89      2.68 o 
  -3   1  14      471.53      470.09      5.64 o 
  -2   1  14      615.32      610.60      7.90 o 
  -1   1  14        4.27        3.80      0.77 o 
   0   1  14      400.21      397.94      6.00 o 
   1   1  14        0.00        0.76      0.71 o 
   2   1  14        8.72        5.61      1.00 o 
   3   1  14       82.76       82.40      2.55 o 
   4   1  14        2.65        1.07      1.13 o 
   5   1  14       62.68       62.68      3.54 o 
   6   1  14        0.59        0.02      1.11 o 
   7   1  14       37.92       30.34      3.75 o 
   8   1  14       13.13       12.54      1.74 o 
   9   1  14        0.31       -0.53      1.63 o 
 -15   2  14      134.68      146.11      4.66 o 
 -14   2  14        3.16        3.21      1.72 o 
 -13   2  14        0.00       -1.12      1.12 o 
 -12   2  14       36.79       31.55      2.27 o 
 -11   2  14      197.04      206.07      4.78 o 
 -10   2  14        4.01        1.86      1.05 o 
  -9   2  14      151.07      138.20      3.72 o 
  -8   2  14        5.52        4.07      1.09 o 
  -7   2  14      305.05      260.79      5.72 o 
  -6   2  14      238.27      203.83      4.36 o 
  -5   2  14        0.01        0.45      0.85 o 
  -4   2  14      132.89      124.42      3.81 o 
  -3   2  14       86.28       97.95      3.09 o 
  -2   2  14       20.97       17.19      1.51 o 
  -1   2  14      279.59      262.39      4.95 o 
   0   2  14       19.50       19.10      1.25 o 
   1   2  14      760.52      751.28     12.93 o 
   2   2  14      854.72      849.39     11.19 o 
   3   2  14        1.43        1.24      0.80 o 
   4   2  14       15.17        8.55      1.35 o 
   5   2  14       19.76       17.69      2.10 o 
   6   2  14        1.54        0.88      1.44 o 
   7   2  14       67.74       75.64      3.99 o 
   8   2  14        1.94        2.25      1.69 o 
 -15   3  14       46.40       40.85      3.52 o 
 -14   3  14       12.67       18.30      3.47 o 
 -13   3  14       19.31       21.96      2.06 o 
 -12   3  14        3.73        5.36      1.46 o 
 -11   3  14        2.65        2.49      1.29 o 
 -10   3  14       53.63       36.34      3.91 o 
  -9   3  14      106.95      102.04      4.91 o 
  -8   3  14        0.00        0.34      0.94 o 
  -7   3  14       67.99       52.72      2.53 o 
  -6   3  14       25.63       17.94      1.59 o 
  -5   3  14        0.94       -0.19      1.04 o 
  -4   3  14     2503.96     2343.33     27.45 o 
  -3   3  14      883.80      831.72     11.39 o 
  -2   3  14       63.38       48.00      2.29 o 
  -1   3  14      104.26       89.48      3.09 o 
   0   3  14       30.44       37.64      2.40 o 
   1   3  14       37.40       42.75      2.50 o 
   2   3  14      546.86      542.07      9.35 o 
   3   3  14       28.94       30.81      2.25 o 
   4   3  14       17.93       20.97      2.16 o 
   5   3  14        1.34       -0.54      1.12 o 
   6   3  14       93.62      111.69      4.91 o 
   7   3  14        2.03        1.31      1.79 o 
   8   3  14        8.42        6.75      1.88 o 
 -14   4  14       87.82       77.98      3.77 o 
 -13   4  14      137.40      147.66      5.95 o 
 -12   4  14      215.63      208.23      7.42 o 
 -11   4  14       10.12        8.56      1.62 o 
 -10   4  14      108.45      100.64      4.59 o 
  -9   4  14      165.73      173.85      4.66 o 
  -8   4  14       17.34       16.20      1.76 o 
  -7   4  14       10.11        9.81      1.42 o 
  -6   4  14       29.20       27.93      2.06 o 
  -5   4  14      259.05      249.66      4.98 o 
  -4   4  14      455.91      434.75      6.53 o 
  -3   4  14        0.00       -0.72      0.86 o 
  -2   4  14       70.45       64.67      2.63 o 
  -1   4  14       29.82       30.98      2.13 o 
   0   4  14       39.72       40.75      2.21 o 
   1   4  14        3.99        2.64      1.38 o 
   2   4  14       12.75        7.33      1.23 o 
   3   4  14      165.30      168.73      4.44 o 
   4   4  14      185.39      168.97      4.76 o 
   5   4  14        0.00        1.72      1.40 o 
   6   4  14        0.12       -0.80      2.75 o 
 -13   5  14       15.61       15.23      2.01 o 
 -12   5  14      102.42      104.63      5.89 o 
 -11   5  14      287.67      295.92      6.57 o 
 -10   5  14        0.04       -0.47      1.04 o 
  -9   5  14       17.52       12.39      1.62 o 
  -8   5  14      173.08      184.33      4.70 o 
  -7   5  14       67.24       60.98      2.76 o 
  -6   5  14      195.69      205.58      4.46 o 
  -5   5  14       94.67       99.09      3.01 o 
  -4   5  14      101.02       92.02      2.86 o 
  -3   5  14       26.67       34.75      2.31 o 
  -2   5  14      379.98      357.07      6.85 o 
  -1   5  14       11.34        4.33      1.41 o 
   0   5  14       48.87       44.78      2.44 o 
   1   5  14       19.89       19.94      2.48 o 
   2   5  14        5.62        7.06      1.87 o 
   3   5  14        8.94        6.91      1.98 o 
   4   5  14      536.89      595.56     13.34 o 
   5   5  14        0.22        1.53      2.75 o 
   6   5  14        0.43        6.27      2.73 o 
 -12   6  14        1.52        1.73      1.34 o 
 -11   6  14        1.76        0.17      1.14 o 
 -10   6  14        0.29       -0.17      1.17 o 
  -9   6  14       40.44       39.97      2.40 o 
  -8   6  14      107.61      100.84      3.55 o 
  -7   6  14      283.65      297.67      5.99 o 
  -6   6  14      259.30      269.96      7.53 o 
  -5   6  14        1.81       -0.10      1.32 o 
  -4   6  14       28.97       30.18      4.64 o 
  -3   6  14       50.57       43.26      3.32 o 
  -2   6  14       48.29       53.80      3.71 o 
  -1   6  14        0.79        1.92      1.48 o 
   0   6  14      124.30      107.44      4.75 o 
   1   6  14       31.13       31.47      4.72 o 
   2   6  14       31.70       33.58      3.27 o 
   3   6  14        0.01        0.96      1.60 o 
   4   6  14       12.40       17.06      2.72 o 
   5   6  14        2.75        0.11      2.39 o 
 -10   7  14      134.92      132.78      6.36 o 
  -9   7  14        0.27        1.96      1.84 o 
  -8   7  14      107.25       98.92      5.54 o 
  -7   7  14       72.77       70.20      4.05 o 
  -6   7  14       32.02       28.32      3.52 o 
  -5   7  14      121.79      126.22      5.04 o 
  -4   7  14        1.70       -0.18      1.36 o 
  -3   7  14      112.44      111.10      4.74 o 
  -2   7  14      120.77      109.14      4.93 o 
  -1   7  14        1.22        1.33      1.49 o 
   0   7  14      154.14      139.80      5.54 o 
   1   7  14        0.50       -1.19      1.56 o 
   2   7  14        2.70        3.27      1.89 o 
   3   7  14       68.84       72.26      4.91 o 
  -7   8  14        3.09        2.87      1.75 o 
  -6   8  14        4.31        4.71      1.74 o 
  -5   8  14        0.05       -0.61      1.55 o 
  -4   8  14       25.75       21.38      2.60 o 
  -3   8  14       24.79       24.71      2.83 o 
  -2   8  14      123.92      117.90      5.12 o 
  -1   8  14        8.10        5.51      2.02 o 
   0   8  14       48.40       51.13      3.88 o 
 -15   1  15        1.81       -1.27      1.45 o 
 -14   1  15       38.10       42.79      2.99 o 
 -13   1  15       95.61      103.26      3.56 o 
 -12   1  15       57.69       59.43      2.85 o 
 -11   1  15       78.71       82.51      3.83 o 
 -10   1  15       31.14       27.33      2.02 o 
  -9   1  15      180.33      177.77      5.93 o 
  -8   1  15      262.08      235.04      4.88 o 
  -7   1  15      202.38      182.76      3.09 o 
  -6   1  15      548.40      447.72      5.81 o 
  -5   1  15      326.95      337.16      4.76 o 
  -4   1  15     1108.69     1099.65     12.63 o 
  -3   1  15      126.10      122.69      2.77 o 
  -2   1  15       42.69       41.91      1.68 o 
  -1   1  15      377.83      379.84      5.19 o 
   0   1  15      651.53      631.61      8.12 o 
   1   1  15      118.66      133.01      3.02 o 
   2   1  15      320.91      322.77      5.52 o 
   3   1  15       47.39       42.41      2.34 o 
   4   1  15        2.87        4.52      1.17 o 
   5   1  15        0.99        4.61      1.28 o 
   6   1  15        4.73        5.75      1.67 o 
   7   1  15        0.10        0.28      1.47 o 
   8   1  15        0.14       -1.09      1.56 o 
 -15   2  15       32.70       26.87      2.41 o 
 -14   2  15        5.64        5.23      1.55 o 
 -13   2  15       45.97       42.02      2.66 o 
 -12   2  15       12.40       15.29      1.78 o 
 -11   2  15       42.46       31.43      2.23 o 
 -10   2  15       32.71       33.13      2.24 o 
  -9   2  15        0.14       -0.05      0.97 o 
  -8   2  15      157.57      146.27      3.85 o 
  -7   2  15        0.06        0.83      0.93 o 
  -6   2  15       26.50       23.48      1.81 o 
  -5   2  15        4.59        1.06      0.92 o 
  -4   2  15       88.84       88.55      2.85 o 
  -3   2  15      479.14      475.93      7.58 o 
  -2   2  15      179.56      182.58      4.13 o 
  -1   2  15      103.52      105.72      3.51 o 
   0   2  15        0.24        0.53      1.07 o 
   1   2  15      253.29      258.99      5.78 o 
   2   2  15       14.22       10.85      1.60 o 
   3   2  15       47.89       41.42      2.63 o 
   4   2  15       31.33       29.55      2.66 o 
   5   2  15       66.39       70.63      3.67 o 
   6   2  15       16.29       19.27      2.28 o 
   7   2  15       74.51       89.69      4.10 o 
 -14   3  15       72.72       75.46      3.86 o 
 -13   3  15      102.66      108.90      4.05 o 
 -12   3  15       58.05       55.67      3.19 o 
 -11   3  15      233.90      248.13      5.95 o 
 -10   3  15      657.27      640.41     10.61 o 
  -9   3  15        2.16        2.35      1.12 o 
  -8   3  15       18.60       15.50      1.66 o 
  -7   3  15       43.81       40.32      2.31 o 
  -6   3  15        1.06        1.48      0.98 o 
  -5   3  15      231.38      200.49      4.46 o 
  -4   3  15      161.15      135.72      3.59 o 
  -3   3  15        1.17        1.48      1.00 o 
  -2   3  15      157.78      155.67      4.28 o 
  -1   3  15      103.73      100.79      3.42 o 
   0   3  15       93.04       88.80      3.29 o 
   1   3  15      106.43      109.06      3.64 o 
   2   3  15      403.47      413.34      8.17 o 
   3   3  15        3.49        7.19      1.50 o 
   4   3  15        0.04        1.26      1.27 o 
   5   3  15        3.00        0.85      2.03 o 
   6   3  15        0.42        0.63      1.95 o 
   7   3  15        1.87        1.36      1.94 o 
 -14   4  15        2.57        1.47      1.43 o 
 -13   4  15       15.93       10.38      1.86 o 
 -12   4  15        0.00       -0.48      1.21 o 
 -11   4  15        0.68       -1.16      1.16 o 
 -10   4  15       86.78       95.92      3.71 o 
  -9   4  15       79.81       80.83      3.32 o 
  -8   4  15       43.09       43.36      2.93 o 
  -7   4  15       19.08       15.94      1.64 o 
  -6   4  15      226.69      226.04      5.55 o 
  -5   4  15      168.22      191.55      4.54 o 
  -4   4  15       64.66       68.13      2.78 o 
  -3   4  15      116.08      120.79      3.76 o 
  -2   4  15       35.83       36.34      2.33 o 
  -1   4  15        8.04       10.19      1.54 o 
   0   4  15       15.63       13.97      1.62 o 
   1   4  15        1.21        0.65      1.13 o 
   2   4  15        0.17        0.53      1.18 o 
   3   4  15      523.48      542.19      9.56 o 
   4   4  15       19.93       19.61      1.96 o 
   5   4  15      143.27      144.71      4.27 o 
   6   4  15      103.19      116.80      8.47 o 
 -13   5  15      115.67      123.01      4.35 o 
 -12   5  15       12.36       12.40      1.84 o 
 -11   5  15       49.98       50.28      3.01 o 
 -10   5  15       18.55       18.61      1.98 o 
  -9   5  15        0.35        1.05      1.14 o 
  -8   5  15        4.72        3.72      1.39 o 
  -7   5  15       25.95       20.64      1.96 o 
  -6   5  15      175.12      156.44      3.97 o 
  -5   5  15       70.71       66.08      2.89 o 
  -4   5  15        3.33        4.86      1.25 o 
  -3   5  15      147.36      140.85      3.68 o 
  -2   5  15      345.95      320.99      5.87 o 
  -1   5  15      209.60      209.79      4.98 o 
   0   5  15        2.08        2.01      1.07 o 
   1   5  15        1.78        1.12      1.46 o 
   2   5  15        0.46        0.23      1.74 o 
   3   5  15       30.95       42.21      4.61 o 
   4   5  15       68.04       69.67      9.06 o 
   5   5  15        0.03       -0.33      2.14 o 
 -11   6  15       10.94       10.48      1.68 o 
 -10   6  15        0.89        1.03      1.25 o 
  -9   6  15       38.06       43.59      2.52 o 
  -8   6  15       18.25       15.38      1.68 o 
  -7   6  15       33.42       31.85      2.40 o 
  -6   6  15        6.14        4.92      1.25 o 
  -5   6  15       29.42       26.02      3.68 o 
  -4   6  15        0.09        0.20      1.29 o 
  -3   6  15        0.87       -0.27      1.30 o 
  -2   6  15       10.06        9.90      2.04 o 
  -1   6  15        3.83        3.60      1.69 o 
   0   6  15        7.06        9.74      2.28 o 
   1   6  15        8.32       11.50      3.01 o 
   2   6  15        0.49        0.42      1.61 o 
   3   6  15      108.92      135.23      5.87 o 
   4   6  15        0.48        0.04      2.28 o 
  -9   7  15        1.67        2.00      2.82 o 
  -8   7  15      133.88      135.07      6.49 o 
  -7   7  15      138.59      133.96      8.50 o 
  -6   7  15        0.78       -0.31      1.74 o 
  -5   7  15       29.00       23.67      2.76 o 
  -4   7  15        6.75        4.42      2.30 o 
  -3   7  15        7.08        4.84      1.82 o 
  -2   7  15       17.56       18.84      2.56 o 
  -1   7  15        0.83        1.06      1.62 o 
   0   7  15       74.44       67.91      4.58 o 
   1   7  15        3.56        2.24      1.69 o 
   2   7  15       41.86       48.86      4.10 o 
  -5   8  15       31.50       32.68      3.50 o 
  -4   8  15        2.24        2.00      1.78 o 
  -3   8  15       12.04       12.51      2.32 o 
  -2   8  15       37.26       32.48      4.71 o 
 -15   0  16        0.42       -3.03      3.03 o 
 -14   0  16      352.22      371.96     18.95 o 
 -13   0  16       46.90       35.77      6.70 o 
 -12   0  16        0.04        1.04      1.32 o 
 -11   0  16        2.81        3.00      1.39 o 
 -10   0  16       23.93       19.06      2.00 o 
  -9   0  16      154.35      122.93      3.59 o 
  -8   0  16       94.94      109.47      3.39 o 
  -7   0  16      613.33      595.74      9.74 o 
  -6   0  16      103.34       96.38      3.48 o 
  -5   0  16       33.60       32.65      2.14 o 
  -4   0  16       16.95       16.67      1.65 o 
  -3   0  16        9.50       11.02      1.43 o 
  -2   0  16       31.58       32.76      2.17 o 
  -1   0  16     1127.11     1122.73     18.28 o 
   0   0  16      109.55      115.31      3.98 o 
   1   0  16      258.81      282.70     16.79 o 
   2   0  16      243.78      262.92      7.70 o 
   3   0  16        0.25       -0.26      1.43 o 
   4   0  16      406.48      406.95     14.10 o 
   5   0  16       52.54       59.43      4.20 o 
   6   0  16       27.09       21.79      2.89 o 
   7   0  16        0.02        3.50      1.96 o 
 -15   1  16        8.12        7.21      1.77 o 
 -14   1  16       42.88       47.76      2.73 o 
 -13   1  16        5.10        4.01      1.41 o 
 -12   1  16       16.80       19.51      2.49 o 
 -11   1  16       17.11       16.85      1.78 o 
 -10   1  16       20.94       25.24      1.98 o 
  -9   1  16      286.08      259.69      5.37 o 
  -8   1  16      248.74      224.59      4.84 o 
  -7   1  16       25.17       19.82      1.71 o 
  -6   1  16       45.04       35.29      2.05 o 
  -5   1  16        0.45        0.21      0.70 o 
  -4   1  16       64.27       67.44      2.13 o 
  -3   1  16      269.41      278.22      4.62 o 
  -2   1  16       95.98      101.35      2.41 o 
  -1   1  16        4.58        5.03      1.06 o 
   0   1  16        7.60        9.74      1.13 o 
   1   1  16        0.00       -0.24      0.85 o 
   2   1  16        6.38        4.02      1.19 o 
   3   1  16       21.23       24.32      1.93 o 
   4   1  16       15.60       17.80      1.80 o 
   5   1  16       20.44       23.39      2.65 o 
   6   1  16        9.46        7.45      1.53 o 
   7   1  16        0.04        0.42      1.31 o 
 -14   2  16       24.92       22.71      2.20 o 
 -13   2  16        4.00        5.99      1.51 o 
 -12   2  16      175.81      204.40      5.02 o 
 -11   2  16       77.91       69.08      4.05 o 
 -10   2  16        7.94        6.61      1.38 o 
  -9   2  16       11.20       14.42      1.63 o 
  -8   2  16      132.20      140.44      3.84 o 
  -7   2  16       14.13       17.70      1.71 o 
  -6   2  16       28.02       23.44      1.85 o 
  -5   2  16      104.68       99.81      3.14 o 
  -4   2  16      277.16      275.01      5.41 o 
  -3   2  16      581.43      553.20      8.62 o 
  -2   2  16       61.71       63.50      3.03 o 
  -1   2  16        0.09       -0.63      1.01 o 
   0   2  16       11.77        9.64      1.52 o 
   1   2  16       87.19       84.41      3.38 o 
   2   2  16       73.76       76.35      5.03 o 
   3   2  16       58.03       51.28      3.92 o 
   4   2  16       74.53       67.16      4.31 o 
   5   2  16        0.51        0.91      1.51 o 
   6   2  16        0.02        0.70      1.60 o 
 -14   3  16        4.33        1.50      1.47 o 
 -13   3  16       14.60       13.16      1.94 o 
 -12   3  16        1.58        1.01      1.25 o 
 -11   3  16        4.01        1.65      1.30 o 
 -10   3  16        0.14       -0.86      1.29 o 
  -9   3  16      105.42       96.90      3.82 o 
  -8   3  16      122.90      110.83      3.84 o 
  -7   3  16       16.49       16.90      1.71 o 
  -6   3  16       54.22       58.01      2.77 o 
  -5   3  16      145.05      122.81      3.55 o 
  -4   3  16        3.36       -0.11      0.99 o 
  -3   3  16      322.75      315.86      6.63 o 
  -2   3  16      194.03      193.33      4.95 o 
  -1   3  16      122.82      121.06      3.88 o 
   0   3  16       29.27       29.16      3.20 o 
   1   3  16       35.59       35.80      2.51 o 
   2   3  16        9.77        7.95      1.57 o 
   3   3  16       27.70       22.34      2.14 o 
   4   3  16       88.45       99.17      4.78 o 
   5   3  16       10.19       15.37      2.57 o 
   6   3  16       13.99       14.31      2.59 o 
 -13   4  16       25.56       27.74      2.54 o 
 -12   4  16      112.43      110.20      4.95 o 
 -11   4  16       81.70       96.39      3.93 o 
 -10   4  16      121.70      130.30      3.98 o 
  -9   4  16       59.14       64.23      4.25 o 
  -8   4  16       64.96       62.89      3.55 o 
  -7   4  16        5.71        6.85      1.35 o 
  -6   4  16       41.50       40.56      2.39 o 
  -5   4  16       68.95       61.83      2.86 o 
  -4   4  16       39.93       38.46      2.51 o 
  -3   4  16        3.59        2.41      1.20 o 
  -2   4  16        6.25        3.54      1.24 o 
  -1   4  16       58.58       51.77      2.87 o 
   0   4  16       39.56       31.72      2.36 o 
   1   4  16       31.14       23.91      2.14 o 
   2   4  16       12.74       16.37      2.34 o 
   3   4  16       19.82       16.42      1.95 o 
   4   4  16       11.55       15.26      2.05 o 
   5   4  16      328.14      351.46      7.99 o 
 -12   5  16       32.38       25.31      3.18 o 
 -11   5  16       84.08       88.15      3.76 o 
 -10   5  16       12.93       12.74      1.87 o 
  -9   5  16       27.94       39.18      2.68 o 
  -8   5  16        5.80        4.99      1.41 o 
  -7   5  16       19.15       20.61      1.87 o 
  -6   5  16       16.96       13.66      1.78 o 
  -5   5  16        1.59        1.92      1.13 o 
  -4   5  16       14.35       12.29      1.64 o 
  -3   5  16      326.65      330.21      6.77 o 
  -2   5  16       95.65       87.44      3.29 o 
  -1   5  16       61.68       57.57      2.77 o 
   0   5  16       28.44       23.78      2.18 o 
   1   5  16       27.77       36.34      5.41 o 
   2   5  16       25.60       25.27      3.72 o 
   3   5  16      114.34      135.31     18.61 o 
   4   5  16        0.01       -1.39      2.12 o 
 -10   6  16       13.77       15.01      1.88 o 
  -9   6  16       31.91       37.77      3.13 o 
  -8   6  16      455.63      472.60      8.63 o 
  -7   6  16      249.59      251.30      7.30 o 
  -6   6  16       51.35       47.59      2.69 o 
  -5   6  16       13.25       16.30      6.19 o 
  -4   6  16        1.52        4.51      2.04 o 
  -3   6  16       66.84       63.70      5.16 o 
  -2   6  16        0.02        0.25      1.77 o 
  -1   6  16       18.15       15.12      3.87 o 
   0   6  16       49.50       49.61      7.68 o 
   1   6  16       30.42       29.51      4.41 o 
   2   6  16      129.43      142.15      7.50 o 
  -8   7  16        0.62        1.86      2.34 o 
  -7   7  16       23.39       30.78      3.78 o 
  -6   7  16       21.11       24.87      3.53 o 
  -5   7  16       39.78       39.91      4.21 o 
  -4   7  16        1.87        1.36      1.82 o 
  -3   7  16        0.08       -0.53      1.53 o 
  -2   7  16        6.78        8.55      2.12 o 
  -1   7  16      199.78      202.94      7.10 o 
   0   7  16       27.20       23.04      3.00 o 
 -14   1  17       42.93       49.22      2.98 o 
 -13   1  17       18.62       24.74      3.10 o 
 -12   1  17       47.70       49.05      2.69 o 
 -11   1  17       44.85       43.96      2.55 o 
 -10   1  17       62.88       65.14      2.98 o 
  -9   1  17        3.90        6.63      1.52 o 
  -8   1  17      160.94      183.58      4.42 o 
  -7   1  17      460.56      410.63      7.19 o 
  -6   1  17       39.32       37.38      2.23 o 
  -5   1  17        2.93        2.32      1.18 o 
  -4   1  17        6.91       10.83      1.13 o 
  -3   1  17       39.55       39.34      1.81 o 
  -2   1  17       56.30       66.66      3.19 o 
  -1   1  17       19.84       25.33      1.58 o 
   0   1  17        7.70        8.56      1.31 o 
   1   1  17        5.16        8.79      1.35 o 
   2   1  17       79.84       83.22      3.02 o 
   3   1  17       40.77       42.44      2.84 o 
   4   1  17       22.28       18.14      2.60 o 
   5   1  17        0.06        0.72      1.23 o 
   6   1  17       92.49       91.65      3.95 o 
 -14   2  17        4.67        3.06      1.51 o 
 -13   2  17        5.55        1.17      1.94 o 
 -12   2  17      299.90      327.23      6.69 o 
 -11   2  17       62.42       61.61      3.09 o 
 -10   2  17        0.14       -1.09      1.09 o 
  -9   2  17       78.00       67.79      3.12 o 
  -8   2  17        7.07        6.66      1.35 o 
  -7   2  17        5.88        7.98      1.39 o 
  -6   2  17       64.02       58.32      2.80 o 
  -5   2  17       87.03       73.42      2.91 o 
  -4   2  17       38.10       39.62      2.34 o 
  -3   2  17        0.06        0.76      1.01 o 
  -2   2  17        0.44       -0.05      1.09 o 
  -1   2  17       23.40       22.42      2.10 o 
   0   2  17       22.76       19.56      2.18 o 
   1   2  17       86.00      104.55      3.80 o 
   2   2  17      253.43      280.14      8.44 o 
   3   2  17      179.53      190.21     10.38 o 
   4   2  17       36.63       38.96      4.56 o 
   5   2  17       58.96       55.80      3.61 o 
 -13   3  17       10.00        8.73      1.80 o 
 -12   3  17       17.62       23.97      3.24 o 
 -11   3  17       28.85       29.67      2.36 o 
 -10   3  17       26.74       30.19      2.32 o 
  -9   3  17       51.45       48.33      2.76 o 
  -8   3  17        7.08        6.82      1.45 o 
  -7   3  17        0.31       -0.35      1.05 o 
  -6   3  17       71.11       65.99      3.01 o 
  -5   3  17       74.82       67.56      2.95 o 
  -4   3  17       29.72       23.69      2.18 o 
  -3   3  17       82.90       89.99      3.50 o 
  -2   3  17      104.06       95.70      4.02 o 
  -1   3  17        5.52        3.57      1.39 o 
   0   3  17       33.21       35.53      2.57 o 
   1   3  17        0.20       -0.48      1.19 o 
   2   3  17      214.42      217.51      5.59 o 
   3   3  17        9.50       15.94      2.33 o 
   4   3  17      103.23       95.76      4.93 o 
   5   3  17       82.54       74.63      4.58 o 
 -12   4  17      225.39      232.43      6.32 o 
 -11   4  17       58.25       56.27      3.29 o 
 -10   4  17       38.70       45.89      2.76 o 
  -9   4  17        0.11       -0.37      1.15 o 
  -8   4  17        5.24        3.94      1.27 o 
  -7   4  17       85.51       84.04      3.59 o 
  -6   4  17      244.57      239.91      5.28 o 
  -5   4  17       81.85       81.17      3.44 o 
  -4   4  17        0.08        0.38      1.13 o 
  -3   4  17       38.16       35.48      2.49 o 
  -2   4  17       22.57       23.20      2.11 o 
  -1   4  17       29.51       31.62      2.43 o 
   0   4  17      222.34      243.33      5.90 o 
   1   4  17        0.74        1.95      1.32 o 
   2   4  17        0.13        0.58      1.28 o 
   3   4  17        0.10        0.23      1.35 o 
   4   4  17       96.61      105.01      4.33 o 
 -11   5  17       26.76       26.80      2.62 o 
 -10   5  17       78.84       86.02      3.49 o 
  -9   5  17      168.22      183.33      5.39 o 
  -8   5  17       48.74       47.58      2.72 o 
  -7   5  17        0.67       -0.93      1.12 o 
  -6   5  17       19.80       16.36      1.92 o 
  -5   5  17       76.95       82.56      4.64 o 
  -4   5  17        4.34        5.45      1.46 o 
  -3   5  17       35.41       43.16      2.69 o 
  -2   5  17       42.73       36.76      2.49 o 
  -1   5  17       53.88       57.32      2.90 o 
   0   5  17       32.30       32.34      2.28 o 
   1   5  17        8.94        8.10      2.69 o 
   2   5  17      169.68      163.72     16.67 o 
   3   5  17       59.53       60.20      6.58 o 
  -9   6  17        3.02        0.32      1.24 o 
  -8   6  17       18.52       16.07      2.06 o 
  -7   6  17        0.71       -1.08      1.08 o 
  -6   6  17        8.32        5.36      1.32 o 
  -5   6  17       11.73        9.75      2.61 o 
  -4   6  17       35.78       39.15      4.32 o 
  -3   6  17       55.00       45.74      5.61 o 
  -2   6  17       52.83       56.52      8.78 o 
  -1   6  17       52.97       47.03      6.80 o 
   0   6  17        6.63       11.53      3.02 o 
   1   6  17       10.13       12.12      3.13 o 
  -5   7  17       74.34       72.61      5.77 o 
  -4   7  17        0.17       -1.80      1.80 o 
 -13   0  18       49.21       40.78      7.11 o 
 -12   0  18        4.39        0.98      3.77 o 
 -11   0  18       18.46        5.06      3.61 o 
 -10   0  18      485.52      549.29     12.36 o 
  -9   0  18       22.92       26.20      3.55 o 
  -8   0  18      186.55      167.41      5.06 o 
  -7   0  18      153.85      158.16      7.75 o 
  -6   0  18        0.18        0.67      1.43 o 
  -5   0  18      116.45      131.76      4.33 o 
  -4   0  18       45.55       45.71      2.89 o 
  -3   0  18      130.03      141.34      4.53 o 
  -2   0  18        1.95        1.17      1.48 o 
  -1   0  18        3.61        3.45      1.62 o 
   0   0  18      124.53      135.97      5.37 o 
   1   0  18      169.29      165.17     11.63 o 
   2   0  18      100.37       97.94      4.79 o 
   3   0  18      429.95      505.36     12.43 o 
   4   0  18      133.14      183.31     10.76 o 
 -13   1  18        0.34        0.08      1.28 o 
 -12   1  18        1.46        0.44      1.25 o 
 -11   1  18       37.76       42.65      2.55 o 
 -10   1  18       38.44       38.55      2.45 o 
  -9   1  18       23.38       17.15      1.78 o 
  -8   1  18        4.57        6.76      1.40 o 
  -7   1  18        8.71        5.95      1.29 o 
  -6   1  18        3.99        5.29      1.27 o 
  -5   1  18       16.52       14.59      1.62 o 
  -4   1  18        0.02       -0.46      0.73 o 
  -3   1  18       20.34       22.35      1.46 o 
  -2   1  18        0.68        2.04      0.93 o 
  -1   1  18       45.12       47.85      2.18 o 
   0   1  18        1.86        1.29      1.07 o 
   1   1  18        7.79        7.52      1.68 o 
   2   1  18        0.01       -0.54      1.08 o 
   3   1  18       21.12       23.06      1.98 o 
   4   1  18        8.27        7.68      1.51 o 
 -13   2  18        1.46        0.14      1.33 o 
 -12   2  18        8.44       11.24      2.14 o 
 -11   2  18       59.15       55.64      3.00 o 
 -10   2  18      301.66      281.83      6.60 o 
  -9   2  18      167.90      191.90      6.24 o 
  -8   2  18        4.65        6.36      1.56 o 
  -7   2  18        4.66        3.58      1.20 o 
  -6   2  18       40.14       30.12      2.18 o 
  -5   2  18       78.65       83.41      3.19 o 
  -4   2  18        4.19        4.33      1.25 o 
  -3   2  18        8.81       10.48      3.62 o 
  -2   2  18      183.54      183.97      5.06 o 
  -1   2  18      231.39      229.02      7.30 o 
   0   2  18      121.81      124.52      4.19 o 
   1   2  18      106.90      131.79      4.87 o 
   2   2  18       13.61       12.78      2.48 o 
   3   2  18       25.32       24.24      3.09 o 
   4   2  18       14.67       15.36      2.25 o 
 -12   3  18       23.25       20.45      2.12 o 
 -11   3  18        3.64        6.85      1.65 o 
 -10   3  18       16.22       17.16      1.93 o 
  -9   3  18       31.18       33.58      2.42 o 
  -8   3  18       44.95       37.14      3.41 o 
  -7   3  18      139.21      144.40      4.11 o 
  -6   3  18      160.62      167.03      4.40 o 
  -5   3  18       12.41        9.21      1.51 o 
  -4   3  18       27.60       29.86      2.44 o 
  -3   3  18       10.38        7.44      1.58 o 
  -2   3  18        1.36        0.25      1.24 o 
  -1   3  18       16.15       15.88      1.92 o 
   0   3  18       30.39       35.19      2.63 o 
   1   3  18       88.91       96.68      4.00 o 
   2   3  18       25.56       25.71      2.41 o 
   3   3  18        8.08        4.97      2.14 o 
 -11   4  18       64.91       70.25      3.49 o 
 -10   4  18        3.03        3.15      1.41 o 
  -9   4  18        1.00        0.40      1.22 o 
  -8   4  18        2.36        0.03      1.16 o 
  -7   4  18       95.96      112.10      3.67 o 
  -6   4  18       29.37       24.64      2.25 o 
  -5   4  18        0.00       -0.10      1.18 o 
  -4   4  18      280.20      250.65      6.09 o 
  -3   4  18      148.62      148.12      4.54 o 
  -2   4  18       20.39       23.98      2.29 o 
  -1   4  18      161.80      183.19      5.11 o 
   0   4  18       73.13       73.62      3.52 o 
   1   4  18        3.68        3.00      1.44 o 
   2   4  18       58.74       69.59      3.45 o 
 -10   5  18        5.28        6.32      1.64 o 
  -9   5  18        4.91        6.05      1.56 o 
  -8   5  18       63.72       69.37      3.23 o 
  -7   5  18       29.74       28.79      3.90 o 
  -6   5  18        0.33        0.71      1.29 o 
  -5   5  18        7.85        7.10      1.59 o 
  -4   5  18        8.12       10.44      1.71 o 
  -3   5  18       86.91       82.08      3.56 o 
  -2   5  18       32.94       37.18      2.83 o 
  -1   5  18      183.86      192.03      5.11 o 
   0   5  18       17.90       17.50      1.95 o 
   1   5  18       42.94       38.56      3.64 o 
  -7   6  18       22.30       19.88      2.02 o 
  -6   6  18        6.26        4.40      2.09 o 
  -5   6  18       21.30       31.23      3.32 o 
  -4   6  18       11.05       11.23      2.80 o 
  -3   6  18      227.10      253.87     12.13 o 
  -2   6  18       16.10       28.31      4.33 o 
 -12   1  19       53.94       65.46      3.31 o 
 -11   1  19        0.02        1.52      1.30 o 
 -10   1  19       41.54       44.93      3.25 o 
  -9   1  19        2.91        2.28      1.24 o 
  -8   1  19      162.15      173.43      4.49 o 
  -7   1  19       64.93       65.58      3.00 o 
  -6   1  19      140.90      169.38      4.90 o 
  -5   1  19       14.35       10.91      1.54 o 
  -4   1  19      117.58      141.29      4.00 o 
  -3   1  19       12.32       12.78      1.36 o 
  -2   1  19        0.89        1.35      1.00 o 
  -1   1  19       77.26       78.21      4.36 o 
   0   1  19       20.24       21.16      1.83 o 
   1   1  19      147.49      154.89      4.09 o 
   2   1  19      100.10      123.34      3.72 o 
   3   1  19       20.80       24.90      2.08 o 
 -12   2  19        2.87        4.45      1.55 o 
 -11   2  19      265.03      271.50      6.05 o 
 -10   2  19       41.07       35.70      2.54 o 
  -9   2  19        1.02       -0.17      1.20 o 
  -8   2  19        2.28        3.24      1.37 o 
  -7   2  19        3.32        4.37      1.41 o 
  -6   2  19        1.43        0.53      1.14 o 
  -5   2  19       29.04       31.00      2.25 o 
  -4   2  19       14.40       14.30      2.46 o 
  -3   2  19        4.30        6.67      1.56 o 
  -2   2  19        0.04        0.55      1.27 o 
  -1   2  19        6.53        4.46      1.69 o 
   0   2  19        3.30        1.54      1.56 o 
   1   2  19      202.16      223.85      7.97 o 
   2   2  19       11.43        9.33      2.38 o 
 -11   3  19       48.40       53.62      3.07 o 
 -10   3  19        8.52        8.09      1.64 o 
  -9   3  19       10.54        7.78      1.63 o 
  -8   3  19      118.60      125.44      3.99 o 
  -7   3  19       71.17       79.74      4.17 o 
  -6   3  19        0.83        2.95      1.34 o 
  -5   3  19        1.97        2.17      1.37 o 
  -4   3  19       11.28       13.29      1.87 o 
  -3   3  19       70.37       71.26      3.54 o 
  -2   3  19      140.19      151.14      5.04 o 
  -1   3  19       47.23       44.75      3.18 o 
   0   3  19       16.91       25.81      2.40 o 
   1   3  19        1.94        0.17      1.36 o 
   2   3  19       17.69       18.38      3.00 o 
 -10   4  19        2.94        1.18      1.43 o 
  -9   4  19       47.07       55.41      4.58 o 
  -8   4  19        3.01        4.97      1.44 o 
  -7   4  19        5.67        6.55      1.67 o 
  -6   4  19       28.45       22.15      2.97 o 
  -5   4  19        3.44        4.10      1.49 o 
  -4   4  19       10.42       11.04      1.84 o 
  -3   4  19       30.46       28.66      2.47 o 
  -2   4  19        4.70        2.34      1.51 o 
  -1   4  19      214.22      252.96      6.32 o 
   0   4  19       94.28      102.87      5.12 o 
   1   4  19       31.08       32.87      3.31 o 
  -8   5  19        8.48        6.29      1.63 o 
  -7   5  19        3.02        1.52      1.40 o 
  -6   5  19       56.38       51.68      3.16 o 
  -5   5  19      284.21      296.84      6.85 o 
  -4   5  19       38.29       38.11      2.72 o 
  -3   5  19        1.79        2.05      1.39 o 
  -2   5  19        2.69        0.85      1.74 o 
  -1   5  19       12.84       15.10      5.19 o 
 -11   0  20      439.77      435.52     21.14 o 
 -10   0  20      276.71      288.86     16.29 o 
  -9   0  20      209.38      189.15     12.73 o 
  -8   0  20        4.79       10.50      2.96 o 
  -7   0  20       26.68       39.05      2.61 o 
  -6   0  20       31.90       32.45      2.49 o 
  -5   0  20        0.14        1.13      1.36 o 
  -4   0  20      439.63      500.61     10.20 o 
  -3   0  20      279.07      301.97      7.31 o 
  -2   0  20        0.00        0.84      1.67 o 
  -1   0  20       25.59       24.87      2.84 o 
   0   0  20       13.22       17.17      4.45 o 
   1   0  20        6.49        8.61      2.50 o 
 -11   1  20      113.57      129.18      5.11 o 
 -10   1  20        7.54        6.42      1.68 o 
  -9   1  20      351.43      375.74      7.18 o 
  -8   1  20       95.62      101.69      3.85 o 
  -7   1  20        3.97        0.66      1.20 o 
  -6   1  20        7.07        6.32      1.63 o 
  -5   1  20        2.93        2.21      1.36 o 
  -4   1  20       22.05       25.60      2.61 o 
  -3   1  20       46.53       46.98      3.33 o 
  -2   1  20        0.30        2.07      1.54 o 
  -1   1  20        3.72        4.53      1.65 o 
   0   1  20        0.55       -0.59      1.02 o 
   1   1  20        6.52       11.31      1.53 o 
 -11   2  20       81.70       87.99      3.75 o 
 -10   2  20        5.58        5.92      1.62 o 
  -9   2  20       10.37        7.35      1.61 o 
  -8   2  20       52.42       59.55      3.51 o 
  -7   2  20      102.21      100.31      3.69 o 
  -6   2  20      164.24      186.09      4.84 o 
  -5   2  20       27.79       23.20      2.33 o 
  -4   2  20       27.50       27.32      2.48 o 
  -3   2  20        0.00        0.89      1.40 o 
  -2   2  20       93.49       99.06      5.25 o 
  -1   2  20       64.97       60.14      3.82 o 
   0   2  20       46.65       46.60      4.02 o 
   1   2  20       23.90       30.38      3.36 o 
 -10   3  20        1.23        0.82      1.65 o 
  -9   3  20      135.92      143.61      4.40 o 
  -8   3  20      132.67      147.27      4.38 o 
  -7   3  20      160.17      175.74      4.75 o 
  -6   3  20        8.41       10.16      3.67 o 
  -5   3  20        1.57       -0.04      1.27 o 
  -4   3  20        4.87        3.00      1.52 o 
  -3   3  20       40.98       40.07      2.91 o 
  -2   3  20        8.77        9.64      1.83 o 
  -1   3  20       28.45       31.32      2.70 o 
   0   3  20       27.90       36.41      3.72 o 
  -8   4  20       49.70       56.46      3.44 o 
  -7   4  20       35.49       33.92      2.77 o 
  -6   4  20        4.62        5.87      2.14 o 
  -5   4  20       46.81       34.49      2.74 o 
  -4   4  20       43.75       41.89      4.18 o 
  -3   4  20        0.21        1.14      1.45 o 
  -2   4  20      105.43      129.20      4.49 o 
  -9   1  21      802.37      887.48     14.44 o 
  -8   1  21      103.09       99.57      3.99 o 
  -7   1  21       29.25       36.79      2.68 o 
  -6   1  21        0.36       -0.89      1.29 o 
  -5   1  21       96.59      114.61      4.55 o 
  -4   1  21        0.01       -1.48      1.48 o 
  -3   1  21       37.78       40.43      3.18 o 
  -2   1  21       18.89       11.23      2.48 o 
  -1   1  21        0.88        4.16      2.72 o 
  -9   2  21      109.28      126.78      6.08 o 
  -8   2  21      182.12      184.87      4.96 o 
  -7   2  21        0.35        1.03      1.33 o 
  -6   2  21      107.83      113.18      4.42 o 
  -5   2  21       81.29       93.00      4.04 o 
  -4   2  21       35.36       39.15      3.24 o 
  -3   2  21        3.05        2.56      1.73 o 
  -2   2  21      286.95      324.59      9.39 o 
  -7   3  21      335.73      343.06      7.81 o 
  -6   3  21       58.80       63.90      3.64 o 
  -5   3  21        0.72        1.04      1.57 o 
  -4   3  21        8.76        5.12      1.65 o 
  -3   3  21       65.69       88.65     10.11 o 
  -6   0  22       36.34       41.09      4.41 o 
  -5   0  22       32.91       32.74      4.04 o 
                                                 
